# Supplementary material for: MG1 interacts with a protease inhibitor and confers resistance to rice root-knot nematode
Source: Nat Commun. 2023 Jun 8;14:3354. doi: 10.1038/s41467-023-39080-6 (PMC10250356; doi:10.1038/s41467-023-39080-6)
Supplement: Supplementary file 3 — Source Data [file 41467_2023_39080_MOESM3_ESM.xlsx]

## Sheet: Figure 1
	Figure 1a							Figure 1c											Figure 1d
	Replicate	Nip	ZH11	SL 22-620	HKG 98	Toga		Variety	2 h	4 h	6 h		Uncorrected Fisher's LSD	Mean Diff.	Significant?	Summary	Individual P Value		Replicate	Variety	J2	J3	J4/females		Uncorrected Fisher's LSD	Mean Diff.	Significant?	Summary	Individual P Value
	1	24	0	1	2	4		Nip	47	90	98		2 h						1	Nip	4	16	33		J2
	2	26	2	1	3	4		Nip	43	81	123		Nip vs. ZH11	-4.917	No	ns	0.1306		2	Nip	7	25	33		Nip vs. ZH11	3.667	Yes	****	< 0.0001
	3	20	2	2	2	3		Nip	37	79	105		Nip vs. SL 22-620	-2.5	No	ns	0.4385		3	Nip	5	26	36		Nip vs. SL 22-620	4.4	Yes	****	< 0.0001
	4	28	3	4	1	3		Nip	44	79	119		Nip vs. HKG 98	-0.4167	No	ns	0.897		4	Nip	6	20	33		Nip vs. HKG 98	4.267	Yes	****	< 0.0001
	5	26	1	2	3	0		Nip	62	89	97		Nip vs. Toga	-1.583	No	ns	0.6231		5	Nip	7	23	32		Nip vs. Toga	3.667	Yes	****	< 0.0001
	6	28	1	2	2	4		Nip	59	91	87		ZH11 vs. SL 22-620	2.417	No	ns	0.4538		6	Nip	9	20	39		ZH11 vs. SL 22-620	0.7333	No	ns	0.179
	7	24	1	1	0	1		Nip	58	83	130		ZH11 vs. HKG 98	4.5	No	ns	0.1657		7	Nip	2	10	28		ZH11 vs. HKG 98	0.6	No	ns	0.2705
	8	18	2	0	2	0		Nip	41	79	86		ZH11 vs. Toga	3.333	No	ns	0.3026		8	Nip	10	20	34		ZH11 vs. Toga	0	No	ns	> 0.9999
	9	25	2	1	2	0		Nip	42	74	95		SL 22-620 vs. HKG 98	2.083	No	ns	0.5182		9	Nip	4	19	40		SL 22-620 vs. HKG 98	-0.1333	No	ns	0.8058
	10	24	2	1	3	0		Nip	63	67	93		SL 22-620 vs. Toga	0.9167	No	ns	0.7758		10	Nip	2	19	30		SL 22-620 vs. Toga	-0.7333	No	ns	0.179
	11	32	0	2	1	1		Nip	59	83	101		HKG 98 vs. Toga	-1.167	No	ns	0.7171		11	Nip	7	16	29		HKG 98 vs. Toga	-0.6	No	ns	0.2705
	12	35	2	1	1	1		Nip	52	68	113		4 h						12	Nip	3	14	25		J3
	13	32	1	1	4	2		ZH11	42	67	93		Nip vs. ZH11	-2.417	No	ns	0.5429		13	Nip	4	16	20		Nip vs. ZH11	17.2	Yes	****	< 0.0001
	14	30	1	0	2	2		ZH11	55	83	99		Nip vs. SL 22-620	-3.667	No	ns	0.357		14	Nip	4	17	34		Nip vs. SL 22-620	16.87	Yes	****	< 0.0001
	15	27	2	2	2	3		ZH11	49	81	91		Nip vs. HKG 98	0.5	No	ns	0.8997		15	Nip	4	10	39		Nip vs. HKG 98	17.13	Yes	****	< 0.0001
								ZH11	68	89	105		Nip vs. Toga	0.8333	No	ns	0.8336		1	ZH11	2	0	0		Nip vs. Toga	16.93	Yes	****	< 0.0001
	Uncorrected Fisher's LSD	Mean Diff.	Significant?	Summary	Individual P Value			ZH11	64	87	113		ZH11 vs. SL 22-620	-1.25	No	ns	0.7527		2	ZH11	3	0	1		ZH11 vs. SL 22-620	-0.3333	No	ns	0.6985
	Nip vs. ZH11	25.13	Yes	****	< 0.0001			ZH11	60	72	129		ZH11 vs. HKG 98	2.917	No	ns	0.4631		3	ZH11	4	0	1		ZH11 vs. HKG 98	-0.06667	No	ns	0.9382
	Nip vs. SL 22-620	25.2	Yes	****	< 0.0001			ZH11	55	79	135		ZH11 vs. Toga	3.25	No	ns	0.4138		4	ZH11	2	1	0		ZH11 vs. Toga	-0.2667	No	ns	0.7566
	Nip vs. HKG 98	24.6	Yes	****	< 0.0001			ZH11	58	93	97		SL 22-620 vs. HKG 98	4.167	No	ns	0.2957		5	ZH11	0	1	0		SL 22-620 vs. HKG 98	0.2667	No	ns	0.7566
	Nip vs. Toga	24.73	Yes	****	< 0.0001			ZH11	47	85	125		SL 22-620 vs. Toga	4.5	No	ns	0.2592		6	ZH11	2	3	1		SL 22-620 vs. Toga	0.06667	No	ns	0.9382
	ZH11 vs. SL 22-620	0.06667	No	ns	0.9358			ZH11	62	96	113		HKG 98 vs. Toga	0.3333	No	ns	0.933		7	ZH11	1	2	1		HKG 98 vs. Toga	-0.2	No	ns	0.8162
	ZH11 vs. HKG 98	-0.5333	No	ns	0.5197			ZH11	60	72	125		6 h						8	ZH11	3	0	1		J4/females
	ZH11 vs. Toga	-0.4	No	ns	0.629			ZH11	46	88	111		Nip vs. ZH11	-7.417	No	ns	0.1508		9	ZH11	0	0	0		Nip vs. ZH11	31.87	Yes	****	< 0.0001
	SL 22-620 vs. HKG 98	-0.6	No	ns	0.4691			SL 22-620	45	78	111		Nip vs. SL 22-620	-5	No	ns	0.3303		10	ZH11	0	3	0		Nip vs. SL 22-620	31.73	Yes	****	< 0.0001
	SL 22-620 vs. Toga	-0.4667	No	ns	0.5731			SL 22-620	47	67	102		Nip vs. HKG 98	-4.5	No	ns	0.3805		11	ZH11	2	0	1		Nip vs. HKG 98	31.67	Yes	****	< 0.0001
	HKG 98 vs. Toga	0.1333	No	ns	0.872			SL 22-620	54	83	114		Nip vs. Toga	-2.75	No	ns	0.5912		12	ZH11	0	0	0		Nip vs. Toga	31.67	Yes	****	< 0.0001
								SL 22-620	49	83	120		ZH11 vs. SL 22-620	2.417	No	ns	0.6368		13	ZH11	1	1	0		ZH11 vs. SL 22-620	-0.1333	No	ns	0.8851
								SL 22-620	58	87	98		ZH11 vs. HKG 98	2.917	No	ns	0.569		14	ZH11	1	2	1		ZH11 vs. HKG 98	-0.2	No	ns	0.8283
								SL 22-620	70	93	125		ZH11 vs. Toga	4.667	No	ns	0.3632		15	ZH11	2	0	0		ZH11 vs. Toga	-0.2	No	ns	0.8283
								SL 22-620	56	74	99		SL 22-620 vs. HKG 98	0.5	No	ns	0.9221		1	SL 22-620	0	2	0		SL 22-620 vs. HKG 98	-0.06667	No	ns	0.9424
								SL 22-620	57	95	92		SL 22-620 vs. Toga	2.25	No	ns	0.6602		2	SL 22-620	2	2	0		SL 22-620 vs. Toga	-0.06667	No	ns	0.9424
								SL 22-620	50	79	115		HKG 98 vs. Toga	1.75	No	ns	0.7323		3	SL 22-620	0	1	1		HKG 98 vs. Toga	0	No	ns	> 0.9999
								SL 22-620	48	89	102								4	SL 22-620	0	1	2
								SL 22-620	47	94	99								5	SL 22-620	2	0	0
								SL 22-620	56	85	130								6	SL 22-620	1	0	0
								HKG 98	52	72	102								7	SL 22-620	1	1	0
								HKG 98	45	100	93								8	SL 22-620	1	1	2
								HKG 98	51	73	97								9	SL 22-620	1	2	0
								HKG 98	38	68	103								10	SL 22-620	0	0	1
								HKG 98	55	75	99								11	SL 22-620	2	4	2
								HKG 98	61	81	121								12	SL 22-620	0	0	0
								HKG 98	38	75	94								13	SL 22-620	0	2	0
								HKG 98	51	83	119								14	SL 22-620	2	2	0
								HKG 98	53	74	108								15	SL 22-620	0	0	1
								HKG 98	55	80	123								1	HKG 98	2	2	0
								HKG 98	53	106	130								2	HKG 98	1	1	1
								HKG 98	60	70	112								3	HKG 98	0	0	1
								Toga	44	77	113								4	HKG 98	2	2	0
								Toga	47	79	115								5	HKG 98	1	1	0
								Toga	58	90	100								6	HKG 98	0	0	0
								Toga	49	66	102								7	HKG 98	2	2	1
								Toga	59	68	107								8	HKG 98	1	1	0
								Toga	46	79	100								9	HKG 98	1	1	0
								Toga	40	69	112								10	HKG 98	0	0	3
								Toga	62	96	114								11	HKG 98	2	2	0
								Toga	60	96	107								12	HKG 98	0	0	2
								Toga	56	67	108								13	HKG 98	0	0	1
								Toga	47	80	112								14	HKG 98	2	2	1
								Toga	58	86	90								15	HKG 98	0	0	0
																			1	Toga	2	2	2
																			2	Toga	2	0	1
																			3	Toga	1	3	0
																			4	Toga	0	4	1
																			5	Toga	4	0	2
																			6	Toga	3	1	2
																			7	Toga	0	0	0
																			8	Toga	0	0	0
																			9	Toga	3	3	1
																			10	Toga	0	3	0
																			11	Toga	1	0	0
																			12	Toga	1	0	0
																			13	Toga	2	0	0
																			14	Toga	0	0	1
																			15	Toga	4	1	0

## Sheet: Figure 2
	Figure 2f
	Ct values for test (C4, C61, C62, C9) and reference (OsEXPNAR) genes
	Treatment	Experiment	OsEXPNAR		C4		OsEXPNAR		C61		OsEXPNAR		C62		OsEXPNAR		C9				Experiment	12 mock	12 hpi	24 mock	24 hpi	36 mock	36 hpi	48 mock	48 hpi		Uncorrected Fisher's LSD	Mean Diff.	Significant?	Summary	Individual P Value
			1	2	1	2	1	2	1	2	1	2	1	2	1	2	1	2		C4	1	0.0432969	0.0576002	0.0389505	0.0238995	0.028756	0.0285338	0.0440833	0.0296151		C4
	12 mock	1	24.09	23.45	28.43	28.18	24.09	23.45	25.33	25.04	24.09	23.45	24.54	25.34	24.09	23.45	28.24	28.05			2	0.0198633	0.0472705	0.0193038	0.0177065	0.0196674	0.0347222	0.0175553	0.0344394		12 mock vs. 12 hpi	-0.009091	No	ns	0.2775
		2	24.11	23.48	29.39	29.51	24.11	23.48	25.21	25.37	24.11	23.48	24.6	24.72	24.11	23.48	27.97	28.61			3	0.0134164	0.027777	0.0217909	0.030648	0.0203432	0.0395389	0.0230737	0.0291334		12 mock vs. 24 mock	-0.001156	No	ns	0.8881
		3	23.08	24.46	30.01	29.97	23.08	24.46	25.37	24.54	23.08	24.46	24.47	24.81	23.08	24.46	28.71	28.5		C61	1	0.376905	0.25593	0.264261	0.268074	0.376694	0.224811	0.263415	0.268953		12 mock vs. 24 hpi	0.00144	No	ns	0.8609
	12 hpi	1	27.15	26.19	30.87	30.71	27.15	26.19	28.45	28.85	27.15	26.19	27.03	28.03	27.15	26.19	30.46	31.01			2	0.355326	0.291815	0.251654	0.224355	0.351215	0.415978	0.29309	0.181835		12 mock vs. 36 mock	0.002603	No	ns	0.7517
		2	26.14	26.45	30.36	31.14	26.14	26.45	28.17	27.98	26.14	26.45	27.65	27.83	26.14	26.45	29.8	29.72			3	0.458147	0.227069	0.288572	0.301671	0.42098	0.406324	0.301777	0.285746		12 mock vs. 36 hpi	-0.00874	No	ns	0.2958
		3	25.13	28.21	31.83	31.85	25.13	28.21	28.64	29	25.13	28.21	28.12	28.1	25.13	28.21	29.85	29.77		C62	1	0.461613	0.584373	0.313168	0.354815	0.52577	0.598264	0.284232	0.348719		12 mock vs. 48 mock	-0.002712	No	ns	0.7417
	24 mock	1	25.53	25.29	30.25	29.95	25.53	25.29	27.34	27.32	25.53	25.29	27.08	27.09	25.53	25.29	29.09	29.14			2	0.549521	0.368007	0.37323	0.356069	0.564994	0.330037	0.404809	0.364433		12 mock vs. 48 hpi	-0.005537	No	ns	0.5033
		2	24.55	25.27	30.18	31.21	24.55	25.27	27.12	26.71	24.55	25.27	26.54	26.15	24.55	25.27	27.85	27.84			3	0.55095	0.368576	0.452649	0.386887	0.600115	0.637927	0.295477	0.334577		12 hpi vs. 24 mock	0.007934	No	ns	0.3411
		3	24.62	25	30.11	30.59	24.62	25	26.94	26.33	24.62	25	25.89	26.02	24.62	25	28.09	27.81		C9	1	0.0482986	0.0608353	0.0766918	0.134558	0.0564549	0.138103	0.0155507	0.0787819		12 hpi vs. 24 hpi	0.01053	No	ns	0.2112
	24 hpi	1	25.22	24.79	30.3	30.49	25.22	24.79	26.95	26.86	25.22	24.79	26.52	26.48	25.22	24.79	27.61	28.26			2	0.045443	0.0905937	0.130761	0.192526	0.0802185	0.166678	0.0202465	0.244061		12 hpi vs. 36 mock	0.01169	No	ns	0.1674
		2	24.03	25.02	30.38	30.31	24.03	25.02	26.53	26.85	24.03	25.02	26.24	25.82	24.03	25.02	26.81	27			3	0.0351293	0.113483	0.113974	0.180143	0.0687796	0.15138	0.0202378	0.248201		12 hpi vs. 36 hpi	0.000351	No	ns	0.9659
		3	24.1	24.31	28.91	29.65	24.1	24.31	25.99	25.88	24.1	24.31	25.46	25.7	24.1	24.31	26.76	26.6													12 hpi vs. 48 mock	0.006379	No	ns	0.4417
	36 mock	1	25.7	25.33	30.64	30.63	25.7	25.33	26.99	26.86	25.7	25.33	26.36	26.53	25.7	25.33	29.35	30.06													12 hpi vs. 48 hpi	0.003554	No	ns	0.6662
		2	24.63	26.3	31.06	31.21	24.63	26.3	26.94	27.01	24.63	26.3	26.43	26.16	24.63	26.3	29.12	29.09													24 mock vs. 24 hpi	0.002597	No	ns	0.7523
		3	24.76	25.28	31.05	30.32	24.76	25.28	26.82	25.87	24.76	25.28	25.61	25.92	24.76	25.28	28.79	28.98													24 mock vs. 36 mock	0.00376	No	ns	0.6482
	36 hpi	1	24.8	24.74	30.01	29.8	24.8	24.74	27.07	26.79	24.8	24.74	25.36	25.68	24.8	24.74	27.44	27.84													24 mock vs. 36 hpi	-0.007583	No	ns	0.3623
		2	24.23	24.02	29.28	28.72	24.23	24.02	25.51	25.28	24.23	24.02	25.68	25.77	24.23	24.02	26.69	26.73													24 mock vs. 48 mock	-0.001556	No	ns	0.8499
		3	24.85	24.6	29.23	29.56	24.85	24.6	25.98	26.07	24.85	24.6	25.31	25.44	24.85	24.6	27.39	27.51													24 mock vs. 48 hpi	-0.004381	No	ns	0.5954
	48 mock	1	24.2	23.93	31.45	27.67	24.2	23.93	25.87	26.12	24.2	23.93	25.86	25.9	24.2	23.93	30.17	29.98													24 hpi vs. 36 mock	0.001163	No	ns	0.8874
		2	23.62	23.23	28.98	29.6	23.62	23.23	25.37	25.04	23.62	23.23	24.76	24.7	23.62	23.23	29.16	28.95													24 hpi vs. 36 hpi	-0.01018	No	ns	0.2261
		3	24.63	24.23	29.42	30.52	24.63	24.23	26.43	25.93	24.63	24.23	25.84	26.65	24.63	24.23	29.73	30.48													24 hpi vs. 48 mock	-0.004152	No	ns	0.6146
	48 hpi	1	25.39	25.21	30.2	30.58	25.39	25.21	27.16	27.23	25.39	25.21	26.8	26.84	25.39	25.21	28.12	31.27													24 hpi vs. 48 hpi	-0.006977	No	ns	0.4009
		2	25.12	25.51	30.53	29.89	25.12	25.51	27.82	27.73	25.12	25.51	26.02	28.43	25.12	25.51	27.38	27.32													36 mock vs. 36 hpi	-0.01134	No	ns	0.1798
		3	24.37	24.21	29.29	29.5	24.37	24.21	26.19	26.01	24.37	24.21	26	25.75	24.37	24.21	26.19	26.42													36 mock vs. 48 mock	-0.005315	No	ns	0.5203
																															36 mock vs. 48 hpi	-0.00814	No	ns	0.329
	Figure 2h																														36 hpi vs. 48 mock	0.006028	No	ns	0.4668
	Replicate	Nip	ZH11	KO C3-10	KO C4-37	KO C4-55	KO C5-29	KO C5-35	KO C61-7	KO C61-9	KO C62-15	KO C62-49	KO C9-6	KO C9-44		Uncorrected Fisher's LSD	Mean Diff.	Significant?	Summary	Individual P Value											36 hpi vs. 48 hpi	0.003203	No	ns	0.6973
	1	11	1	1	2	1	3	2	12	9	1	1	2	3		Nip vs. ZH11	11.93	Yes	****	< 0.0001											48 mock vs. 48 hpi	-0.002825	No	ns	0.7314
	2	11	2	2	0	0	2	1	12	12	1	0	1	0		Nip vs. KO C3-10	12.27	Yes	****	< 0.0001											C61
	3	10	1	1	0	0	1	1	13	10	1	1	0	1		Nip vs. KO C4-37	12	Yes	****	< 0.0001											12 mock vs. 12 hpi	0.1385	Yes	**	0.0053
	4	12	1	0	1	1	0	1	14	12	1	1	0	2		Nip vs. KO C4-55	12.33	Yes	****	< 0.0001											12 mock vs. 24 mock	0.1286	Yes	**	0.0087
	5	15	3	1	3	1	0	2	11	13	2	3	2	2		Nip vs. KO C5-29	11.93	Yes	****	< 0.0001											12 mock vs. 24 hpi	0.1321	Yes	**	0.0073
	6	16	0	1	3	1	0	0	13	10	2	4	2	0		Nip vs. KO C5-35	12.27	Yes	****	< 0.0001											12 mock vs. 36 mock	0.01383	No	ns	0.752
	7	16	2	1	0	0	0	1	13	15	1	1	3	1		Nip vs. KO C61-7	-0.3333	No	ns	0.5448											12 mock vs. 36 hpi	0.04775	No	ns	0.2834
	8	11	2	0	0	0	3	0	14	15	1	2	1	0		Nip vs. KO C61-9	0.3333	No	ns	0.5448											12 mock vs. 48 mock	0.1107	Yes	*	0.0204
	9	11	1	2	0	1	2	0	16	16	0	1	3	0		Nip vs. KO C62-15	12.07	Yes	****	< 0.0001											12 mock vs. 48 hpi	0.1513	Yes	**	0.0029
	10	17	0	3	2	2	1	2	14	12	0	0	0	0		Nip vs. KO C62-49	11.87	Yes	****	< 0.0001											12 hpi vs. 24 mock	-0.009891	No	ns	0.8211
	11	16	3	0	2	1	1	1	17	14	3	0	1	3		Nip vs. KO C9-6	12	Yes	****	< 0.0001											12 hpi vs. 24 hpi	-0.006429	No	ns	0.8831
	12	15	3	1	3	1	1	1	17	11	1	0	2	2		Nip vs. KO C9-44	12.07	Yes	****	< 0.0001											12 hpi vs. 36 mock	-0.1247	Yes	*	0.0105
	13	12	1	1	2	1	1	1	10	13	3	3	0	2		ZH11 vs. KO C3-10	0.3333	No	ns	0.5448											12 hpi vs. 36 hpi	-0.09077	No	ns	0.051
	14	17	1	2	1	2	3	1	12	16	1	4	3	2		ZH11 vs. KO C4-37	0.06667	No	ns	0.9036											12 hpi vs. 48 mock	-0.02782	No	ns	0.527
	15	10	0	0	1	3	3	2	17	17	1	1	0	1		ZH11 vs. KO C4-55	0.4	No	ns	0.4675											12 hpi vs. 48 hpi	0.01276	No	ns	0.7706
																ZH11 vs. KO C5-29	0	No	ns	> 0.9999											24 mock vs. 24 hpi	0.003462	No	ns	0.9368
																ZH11 vs. KO C5-35	0.3333	No	ns	0.5448											24 mock vs. 36 mock	-0.1148	Yes	*	0.0168
	Figure 2i															ZH11 vs. KO C61-7	-12.27	Yes	****	< 0.0001											24 mock vs. 36 hpi	-0.08088	No	ns	0.0784
	Replicate	SL 22-620	KO SL 22-620-2	HKG 98	KO HKG 98-11											ZH11 vs. KO C61-9	-11.6	Yes	****	< 0.0001											24 mock vs. 48 mock	-0.01793	No	ns	0.6823
	1	0	17	1	17											ZH11 vs. KO C62-15	0.1333	No	ns	0.8085											24 mock vs. 48 hpi	0.02265	No	ns	0.6057
	2	1	23	0	25											ZH11 vs. KO C62-49	-0.06667	No	ns	0.9036											24 hpi vs. 36 mock	-0.1183	Yes	*	0.0143
	3	0	12	2	23											ZH11 vs. KO C9-6	0.06667	No	ns	0.9036											24 hpi vs. 36 hpi	-0.08434	No	ns	0.0676
	4	0	13	3	21											ZH11 vs. KO C9-44	0.1333	No	ns	0.8085											24 hpi vs. 48 mock	-0.02139	No	ns	0.6257
	5	0	16	0	27											KO C3-10 vs. KO C4-37	-0.2667	No	ns	0.628											24 hpi vs. 48 hpi	0.01919	No	ns	0.6615
	6	0	17	1	24											KO C3-10 vs. KO C4-55	0.06667	No	ns	0.9036											36 mock vs. 36 hpi	0.03393	No	ns	0.4419
	7	1	19	2	17											KO C3-10 vs. KO C5-29	-0.3333	No	ns	0.5448											36 mock vs. 48 mock	0.09687	Yes	*	0.0387
	8	0	19	1	14											KO C3-10 vs. KO C5-35	0	No	ns	> 0.9999											36 mock vs. 48 hpi	0.1375	Yes	**	0.0056
	9	0	11	0	13											KO C3-10 vs. KO C61-7	-12.6	Yes	****	< 0.0001											36 hpi vs. 48 mock	0.06294	No	ns	0.1628
	10	0	24	0	17											KO C3-10 vs. KO C61-9	-11.93	Yes	****	< 0.0001											36 hpi vs. 48 hpi	0.1035	Yes	*	0.0285
	11	2	25	1	13											KO C3-10 vs. KO C62-15	-0.2	No	ns	0.7163											48 mock vs. 48 hpi	0.04058	No	ns	0.3595
	12	1	25	2	27											KO C3-10 vs. KO C62-49	-0.4	No	ns	0.4675											C62
	13	1	23	1	12											KO C3-10 vs. KO C9-6	-0.2667	No	ns	0.628											12 mock vs. 12 hpi	0.08038	No	ns	0.2626
	14	0	23	0	26											KO C3-10 vs. KO C9-44	-0.2	No	ns	0.7163											12 mock vs. 24 mock	0.141	No	ns	0.0585
	15	2	26	0	22											KO C4-37 vs. KO C4-55	0.3333	No	ns	0.5448											12 mock vs. 24 hpi	0.1548	Yes	*	0.04
																KO C4-37 vs. KO C5-29	-0.06667	No	ns	0.9036											12 mock vs. 36 mock	-0.04293	No	ns	0.5439
	Uncorrected Fisher's LSD	Mean Diff.	Significant?	Summary	Individual P Value											KO C4-37 vs. KO C5-35	0.2667	No	ns	0.628											12 mock vs. 36 hpi	-0.001381	No	ns	0.9843
	SL 22-620 vs. KO SL 22-620-2	-19	Yes	****	< 0.0001											KO C4-37 vs. KO C61-7	-12.33	Yes	****	< 0.0001											12 mock vs. 48 mock	0.1925	Yes	*	0.0133
	SL 22-620 vs. HKG 98	-0.4	No	ns	0.7716											KO C4-37 vs. KO C61-9	-11.67	Yes	****	< 0.0001											12 mock vs. 48 hpi	0.1715	Yes	*	0.0248
	SL 22-620 vs. KO HKG 98-11	-19.33	Yes	****	< 0.0001											KO C4-37 vs. KO C62-15	0.06667	No	ns	0.9036											12 hpi vs. 24 mock	0.06064	No	ns	0.394
	KO SL 22-620-2 vs. HKG 98	18.6	Yes	****	< 0.0001											KO C4-37 vs. KO C62-49	-0.1333	No	ns	0.8085											12 hpi vs. 24 hpi	0.07439	No	ns	0.2984
	KO SL 22-620-2 vs. KO HKG 98-11	-0.3333	No	ns	0.8089											KO C4-37 vs. KO C9-6	0	No	ns	> 0.9999											12 hpi vs. 36 mock	-0.1233	No	ns	0.0939
	HKG 98 vs. KO HKG 98-11	-18.93	Yes	****	< 0.0001											KO C4-37 vs. KO C9-44	0.06667	No	ns	0.9036											12 hpi vs. 36 hpi	-0.08176	No	ns	0.2548
																KO C4-55 vs. KO C5-29	-0.4	No	ns	0.4675											12 hpi vs. 48 mock	0.1121	No	ns	0.1248
																KO C4-55 vs. KO C5-35	-0.06667	No	ns	0.9036											12 hpi vs. 48 hpi	0.09108	No	ns	0.2068
																KO C4-55 vs. KO C61-7	-12.67	Yes	****	< 0.0001											24 mock vs. 24 hpi	0.01376	No	ns	0.845
																KO C4-55 vs. KO C61-9	-12	Yes	****	< 0.0001											24 mock vs. 36 mock	-0.1839	Yes	*	0.0172
																KO C4-55 vs. KO C62-15	-0.2667	No	ns	0.628											24 mock vs. 36 hpi	-0.1424	No	ns	0.0564
																KO C4-55 vs. KO C62-49	-0.4667	No	ns	0.3968											24 mock vs. 48 mock	0.05151	No	ns	0.4676
																KO C4-55 vs. KO C9-6	-0.3333	No	ns	0.5448											24 mock vs. 48 hpi	0.03044	No	ns	0.666
																KO C4-55 vs. KO C9-44	-0.2667	No	ns	0.628											24 hpi vs. 36 mock	-0.1977	Yes	*	0.0114
																KO C5-29 vs. KO C5-35	0.3333	No	ns	0.5448											24 hpi vs. 36 hpi	-0.1562	Yes	*	0.0384
																KO C5-29 vs. KO C61-7	-12.27	Yes	****	< 0.0001											24 hpi vs. 48 mock	0.03775	No	ns	0.593
																KO C5-29 vs. KO C61-9	-11.6	Yes	****	< 0.0001											24 hpi vs. 48 hpi	0.01668	No	ns	0.8126
																KO C5-29 vs. KO C62-15	0.1333	No	ns	0.8085											36 mock vs. 36 hpi	0.04155	No	ns	0.5568
																KO C5-29 vs. KO C62-49	-0.06667	No	ns	0.9036											36 mock vs. 48 mock	0.2355	Yes	**	0.0036
																KO C5-29 vs. KO C9-6	0.06667	No	ns	0.9036											36 mock vs. 48 hpi	0.2144	Yes	**	0.0069
																KO C5-29 vs. KO C9-44	0.1333	No	ns	0.8085											36 hpi vs. 48 mock	0.1939	Yes	*	0.0128
																KO C5-35 vs. KO C61-7	-12.6	Yes	****	< 0.0001											36 hpi vs. 48 hpi	0.1728	Yes	*	0.0238
																KO C5-35 vs. KO C61-9	-11.93	Yes	****	< 0.0001											48 mock vs. 48 hpi	-0.02107	No	ns	0.7648
																KO C5-35 vs. KO C62-15	-0.2	No	ns	0.7163											C9
																KO C5-35 vs. KO C62-49	-0.4	No	ns	0.4675											12 mock vs. 12 hpi	-0.04535	No	ns	0.1731
																KO C5-35 vs. KO C9-6	-0.2667	No	ns	0.628											12 mock vs. 24 mock	-0.06419	No	ns	0.0606
																KO C5-35 vs. KO C9-44	-0.2	No	ns	0.7163											12 mock vs. 24 hpi	-0.1261	Yes	**	0.0011
																KO C61-7 vs. KO C61-9	0.6667	No	ns	0.2265											12 mock vs. 36 mock	-0.02553	No	ns	0.4339
																KO C61-7 vs. KO C62-15	12.4	Yes	****	< 0.0001											12 mock vs. 36 hpi	-0.1091	Yes	**	0.0034
																KO C61-7 vs. KO C62-49	12.2	Yes	****	< 0.0001											12 mock vs. 48 mock	0.02428	No	ns	0.4563
																KO C61-7 vs. KO C9-6	12.33	Yes	****	< 0.0001											12 mock vs. 48 hpi	-0.1474	Yes	***	0.0003
																KO C61-7 vs. KO C9-44	12.4	Yes	****	< 0.0001											12 hpi vs. 24 mock	-0.01884	No	ns	0.5619
																KO C61-9 vs. KO C62-15	11.73	Yes	****	< 0.0001											12 hpi vs. 24 hpi	-0.08077	Yes	*	0.0218
																KO C61-9 vs. KO C62-49	11.53	Yes	****	< 0.0001											12 hpi vs. 36 mock	0.01982	No	ns	0.5419
																KO C61-9 vs. KO C9-6	11.67	Yes	****	< 0.0001											12 hpi vs. 36 hpi	-0.06375	No	ns	0.0622
																KO C61-9 vs. KO C9-44	11.73	Yes	****	< 0.0001											12 hpi vs. 48 mock	0.06963	Yes	*	0.0437
																KO C62-15 vs. KO C62-49	-0.2	No	ns	0.7163											12 hpi vs. 48 hpi	-0.102	Yes	**	0.0055
																KO C62-15 vs. KO C9-6	-0.06667	No	ns	0.9036											24 mock vs. 24 hpi	-0.06193	Yes	*	0.0299
																KO C62-15 vs. KO C9-44	0	No	ns	> 0.9999											24 mock vs. 36 mock	0.03866	No	ns	0.2418
																KO C62-49 vs. KO C9-6	0.1333	No	ns	0.8085											24 mock vs. 36 hpi	-0.04491	No	ns	0.177
																KO C62-49 vs. KO C9-44	0.2	No	ns	0.7163											24 mock vs. 48 mock	0.08846	Yes	*	0.0133
																KO C9-6 vs. KO C9-44	0.06667	No	ns	0.9036											24 mock vs. 48 hpi	-0.08321	Yes	*	0.0187
																															24 hpi vs. 36 mock	0.1006	Yes	**	0.006
																															24 hpi vs. 36 hpi	0.01702	No	ns	0.5998
																															24 hpi vs. 48 mock	0.1504	Yes	***	0.0002
																															24 hpi vs. 48 hpi	-0.02127	No	ns	0.5131
																															36 mock vs. 36 hpi	-0.08357	Yes	*	0.0183
																															36 mock vs. 48 mock	0.04981	No	ns	0.1369
																															36 mock vs. 48 hpi	-0.1219	Yes	**	0.0015
																															36 hpi vs. 48 mock	0.1334	Yes	***	0.0007
																															36 hpi vs. 48 hpi	-0.03829	No	ns	0.246
																															48 mock vs. 48 hpi	-0.1717	Yes	****	< 0.0001

## Sheet: Figure 4
	Figure 4b										Figure 4d
											Replicate	ZH11	A-10	A-13	Nip	FL-40	FL-21		Uncorrected Fisher's LSD	Mean Diff.	Significant?	Summary	Individual P Value
											1	0	1	1	30	1	1		ZH11 vs. A-10	-0.4375	No	ns	0.5223
											2	1	2	2	25	2	2		ZH11 vs. A-13	-1	No	ns	0.1456
											3	2	0	2	29	2	3		ZH11 vs. Nip	-22.63	Yes	****	< 0.0001
											4	2	2	5	31	0	3		ZH11 vs. FL-40	-0.1875	No	ns	0.7837
											5	1	3	2	26	0	0		ZH11 vs. FL-21	-0.9375	No	ns	0.1721
											6	3	2	3	24	1	3		A-10 vs. A-13	-0.5625	No	ns	0.4111
											7	2	3	3	23	1	3		A-10 vs. Nip	-22.19	Yes	****	< 0.0001
											8	1	0	2	23	2	2		A-10 vs. FL-40	0.25	No	ns	0.7145
											9	2	3	2	28	1	3		A-10 vs. FL-21	-0.5	No	ns	0.4648
											10	1	2	3	17	1	3		A-13 vs. Nip	-21.63	Yes	****	< 0.0001
											11	0	4	3	23	2	5		A-13 vs. FL-40	0.8125	No	ns	0.2361
											12	3	2	2	22	2	0		A-13 vs. FL-21	0.0625	No	ns	0.9271
											13	1	1	5	20	4	2		Nip vs. FL-40	22.44	Yes	****	< 0.0001
											14	2	2	1	23	3	4		Nip vs. FL-21	21.69	Yes	****	< 0.0001
											15	1	1	2	18	2	2		FL-40 vs. FL-21	-0.75	No	ns	0.2738
											16	2	3	2	24	3	3
	Figure 4f
	Replicate	Nip	050-1 L1	050-1 L2	960-1 L1	960-1 L2	050-2 L1	050-2 L2	050-2 L3	960-2 L1	050-3 L1	050-3 L2	960-3 L1	960-3 L2	050-4 L1	050-4 L2	960-4 L1	050-5 L1	050-5 L2	960-5 L1	960-5 L2	050-6 L1	960-6 L1	960-6 L2
	1	35	27	22	22	23	16	21	20	15	18	23	25	22	22	26	20	5	12	14	9	29	26	25
	2	28	24	27	25	25	25	27	25	20	22	25	27	23	27	26	24	2	20	10	8	30	28	19
	3	33	26	29	28	27	20	10	10	12	23	17	26	25	29	25	26	7	7	22	6	29	25	27
	4	32	25	29	27	29	21	19	15	10	25	19	23	27	32	27	29	6	5	20	15	27	24	23
	5	29	20	33	27	30	14	15	19	11	27	15	27	20	20	20	30	4	13	30	10	19	27	30
	6	36	19	35	32	34	10	27	17	17	30	23	21	31	21	19	21	8	25	17	13	26	29	29
	7	37	27	21	33	22	8	17	12	14	22	29	23	27	27	20	17	3	8	22	7	26	30	24
	8	30	32	24	35	28	6	12	27	12	15	27	29	26	26	17	16	8	10	24	13	28	26	28
	9	29	30	27	26	29	10	25	10	19	20	26	27	20	32	23	15	8	6	24	15	27	28	26
	10	27	27	25	27	25	13	27	13	11	29	24	26	25	20	29	22	2	6	20	8	24	29	27
	11	24	19	26	29	27	15	20	12	9	22	30	25	19	24	30	26	12	15	20	10	29	24	29
	12	29	20	25	30	19	21	17	10	10	27	29	30	20	20	21	29	4	7	17	12	33	21	31
	13	24	19	28	24	25	27		11		20	19			17	29	28	5	9	29	8	34	23	25
	14	26	27	29	25	27	14		8		22					28	27	4	22	16	6	26	25	27
	15	21	35	27	27	27	12		6		23						20	3		19		28	28	26
	16	28	29	22	28						17							12		20			29
	17	22	28		25						35							2		10			18
	18	24									32
	19	26
	20	20
	Uncorrected Fisher's LSD	Mean Diff.	Significant?	Summary	Individual P Value
	Nip vs. 050-1 L1	2.471	No	ns	0.0996
	Nip vs. 050-1 L2	1.188	No	ns	0.4356
	Nip vs. 960-1 L1	0.3529	No	ns	0.8137
	Nip vs. 960-1 L2	1.533	No	ns	0.323
	Nip vs. 050-2 L1	12.53	Yes	****	< 0.0001
	Nip vs. 050-2 L2	8.25	Yes	****	< 0.0001
	Nip vs. 050-2 L3	13.67	Yes	****	< 0.0001
	Nip vs. 960-2 L1	14.67	Yes	****	< 0.0001
	Nip vs. 050-3 L1	4.167	Yes	**	0.005
	Nip vs. 050-3 L2	4.462	Yes	**	0.0061
	Nip vs. 960-3 L1	2.25	No	ns	0.1752
	Nip vs. 960-3 L2	4.25	Yes	*	0.0107
	Nip vs. 050-4 L1	3.615	Yes	*	0.0259
	Nip vs. 050-4 L2	3.714	Yes	*	0.0194
	Nip vs. 960-4 L1	4.667	Yes	**	0.0028
	Nip vs. 050-5 L1	22.41	Yes	****	< 0.0001
	Nip vs. 050-5 L2	16.21	Yes	****	< 0.0001
	Nip vs. 960-5 L1	8.353	Yes	****	< 0.0001
	Nip vs. 960-5 L2	18	Yes	****	< 0.0001
	Nip vs. 050-6 L1	0.3333	No	ns	0.8298
	Nip vs. 960-6 L1	2.118	No	ns	0.1579
	Nip vs. 960-6 L2	1.6	No	ns	0.3024
	050-1 L1 vs. 050-1 L2	-1.283	No	ns	0.4172
	050-1 L1 vs. 960-1 L1	-2.118	No	ns	0.1744
	050-1 L1 vs. 960-1 L2	-0.9373	No	ns	0.56
	050-1 L1 vs. 050-2 L1	10.06	Yes	****	< 0.0001
	050-1 L1 vs. 050-2 L2	5.779	Yes	***	0.0008
	050-1 L1 vs. 050-2 L3	11.2	Yes	****	< 0.0001
	050-1 L1 vs. 960-2 L1	12.2	Yes	****	< 0.0001
	050-1 L1 vs. 050-3 L1	1.696	No	ns	0.2696
	050-1 L1 vs. 050-3 L2	1.991	No	ns	0.2343
	050-1 L1 vs. 960-3 L1	-0.2206	No	ns	0.8974
	050-1 L1 vs. 960-3 L2	1.779	No	ns	0.2988
	050-1 L1 vs. 050-4 L1	1.145	No	ns	0.4938
	050-1 L1 vs. 050-4 L2	1.244	No	ns	0.4479
	050-1 L1 vs. 960-4 L1	2.196	No	ns	0.1726
	050-1 L1 vs. 050-5 L1	19.94	Yes	****	< 0.0001
	050-1 L1 vs. 050-5 L2	13.74	Yes	****	< 0.0001
	050-1 L1 vs. 960-5 L1	5.882	Yes	***	0.0002
	050-1 L1 vs. 960-5 L2	15.53	Yes	****	< 0.0001
	050-1 L1 vs. 050-6 L1	-2.137	No	ns	0.1844
	050-1 L1 vs. 960-6 L1	-0.3529	No	ns	0.8207
	050-1 L1 vs. 960-6 L2	-0.8706	No	ns	0.5883
	050-1 L2 vs. 960-1 L1	-0.8346	No	ns	0.5976
	050-1 L2 vs. 960-1 L2	0.3458	No	ns	0.8321
	050-1 L2 vs. 050-2 L1	11.35	Yes	****	< 0.0001
	050-1 L2 vs. 050-2 L2	7.063	Yes	****	< 0.0001
	050-1 L2 vs. 050-2 L3	12.48	Yes	****	< 0.0001
	050-1 L2 vs. 960-2 L1	13.48	Yes	****	< 0.0001
	050-1 L2 vs. 050-3 L1	2.979	No	ns	0.0568
	050-1 L2 vs. 050-3 L2	3.274	No	ns	0.0541
	050-1 L2 vs. 960-3 L1	1.063	No	ns	0.54
	050-1 L2 vs. 960-3 L2	3.063	No	ns	0.078
	050-1 L2 vs. 050-4 L1	2.428	No	ns	0.1526
	050-1 L2 vs. 050-4 L2	2.527	No	ns	0.1289
	050-1 L2 vs. 960-4 L1	3.479	Yes	*	0.0336
	050-1 L2 vs. 050-5 L1	21.22	Yes	****	< 0.0001
	050-1 L2 vs. 050-5 L2	15.03	Yes	****	< 0.0001
	050-1 L2 vs. 960-5 L1	7.165	Yes	****	< 0.0001
	050-1 L2 vs. 960-5 L2	16.81	Yes	****	< 0.0001
	050-1 L2 vs. 050-6 L1	-0.8542	No	ns	0.6006
	050-1 L2 vs. 960-6 L1	0.9301	No	ns	0.5564
	050-1 L2 vs. 960-6 L2	0.4125	No	ns	0.8004
	960-1 L1 vs. 960-1 L2	1.18	No	ns	0.463
	960-1 L1 vs. 050-2 L1	12.18	Yes	****	< 0.0001
	960-1 L1 vs. 050-2 L2	7.897	Yes	****	< 0.0001
	960-1 L1 vs. 050-2 L3	13.31	Yes	****	< 0.0001
	960-1 L1 vs. 960-2 L1	14.31	Yes	****	< 0.0001
	960-1 L1 vs. 050-3 L1	3.814	Yes	*	0.0134
	960-1 L1 vs. 050-3 L2	4.109	Yes	*	0.0145
	960-1 L1 vs. 960-3 L1	1.897	No	ns	0.2681
	960-1 L1 vs. 960-3 L2	3.897	Yes	*	0.0233
	960-1 L1 vs. 050-4 L1	3.262	No	ns	0.0517
	960-1 L1 vs. 050-4 L2	3.361	Yes	*	0.0408
	960-1 L1 vs. 960-4 L1	4.314	Yes	**	0.0076
	960-1 L1 vs. 050-5 L1	22.06	Yes	****	< 0.0001
	960-1 L1 vs. 050-5 L2	15.86	Yes	****	< 0.0001
	960-1 L1 vs. 960-5 L1	8	Yes	****	< 0.0001
	960-1 L1 vs. 960-5 L2	17.65	Yes	****	< 0.0001
	960-1 L1 vs. 050-6 L1	-0.01961	No	ns	0.9903
	960-1 L1 vs. 960-6 L1	1.765	No	ns	0.2574
	960-1 L1 vs. 960-6 L2	1.247	No	ns	0.4382
	960-1 L2 vs. 050-2 L1	11	Yes	****	< 0.0001
	960-1 L2 vs. 050-2 L2	6.717	Yes	***	0.0002
	960-1 L2 vs. 050-2 L3	12.13	Yes	****	< 0.0001
	960-1 L2 vs. 960-2 L1	13.13	Yes	****	< 0.0001
	960-1 L2 vs. 050-3 L1	2.633	No	ns	0.0977
	960-1 L2 vs. 050-3 L2	2.928	No	ns	0.0894
	960-1 L2 vs. 960-3 L1	0.7167	No	ns	0.6835
	960-1 L2 vs. 960-3 L2	2.717	No	ns	0.1229
	960-1 L2 vs. 050-4 L1	2.082	No	ns	0.2266
	960-1 L2 vs. 050-4 L2	2.181	No	ns	0.1966
	960-1 L2 vs. 960-4 L1	3.133	No	ns	0.0594
	960-1 L2 vs. 050-5 L1	20.88	Yes	****	< 0.0001
	960-1 L2 vs. 050-5 L2	14.68	Yes	****	< 0.0001
	960-1 L2 vs. 960-5 L1	6.82	Yes	****	< 0.0001
	960-1 L2 vs. 960-5 L2	16.47	Yes	****	< 0.0001
	960-1 L2 vs. 050-6 L1	-1.2	No	ns	0.4692
	960-1 L2 vs. 960-6 L1	0.5843	No	ns	0.7163
	960-1 L2 vs. 960-6 L2	0.06667	No	ns	0.9679
	050-2 L1 vs. 050-2 L2	-4.283	Yes	*	0.0153
	050-2 L1 vs. 050-2 L3	1.133	No	ns	0.4942
	050-2 L1 vs. 960-2 L1	2.133	No	ns	0.2254
	050-2 L1 vs. 050-3 L1	-8.367	Yes	****	< 0.0001
	050-2 L1 vs. 050-3 L2	-8.072	Yes	****	< 0.0001
	050-2 L1 vs. 960-3 L1	-10.28	Yes	****	< 0.0001
	050-2 L1 vs. 960-3 L2	-8.283	Yes	****	< 0.0001
	050-2 L1 vs. 050-4 L1	-8.918	Yes	****	< 0.0001
	050-2 L1 vs. 050-4 L2	-8.819	Yes	****	< 0.0001
	050-2 L1 vs. 960-4 L1	-7.867	Yes	****	< 0.0001
	050-2 L1 vs. 050-5 L1	9.878	Yes	****	< 0.0001
	050-2 L1 vs. 050-5 L2	3.681	Yes	*	0.0297
	050-2 L1 vs. 960-5 L1	-4.18	Yes	**	0.0097
	050-2 L1 vs. 960-5 L2	5.467	Yes	**	0.0013
	050-2 L1 vs. 050-6 L1	-12.2	Yes	****	< 0.0001
	050-2 L1 vs. 960-6 L1	-10.42	Yes	****	< 0.0001
	050-2 L1 vs. 960-6 L2	-10.93	Yes	****	< 0.0001
	050-2 L2 vs. 050-2 L3	5.417	Yes	**	0.0022
	050-2 L2 vs. 960-2 L1	6.417	Yes	***	0.0006
	050-2 L2 vs. 050-3 L1	-4.083	Yes	*	0.0163
	050-2 L2 vs. 050-3 L2	-3.788	Yes	*	0.0377
	050-2 L2 vs. 960-3 L1	-6	Yes	**	0.0013
	050-2 L2 vs. 960-3 L2	-4	Yes	*	0.0315
	050-2 L2 vs. 050-4 L1	-4.635	Yes	*	0.0111
	050-2 L2 vs. 050-4 L2	-4.536	Yes	*	0.0115
	050-2 L2 vs. 960-4 L1	-3.583	Yes	*	0.0422
	050-2 L2 vs. 050-5 L1	14.16	Yes	****	< 0.0001
	050-2 L2 vs. 050-5 L2	7.964	Yes	****	< 0.0001
	050-2 L2 vs. 960-5 L1	0.1029	No	ns	0.952
	050-2 L2 vs. 960-5 L2	9.75	Yes	****	< 0.0001
	050-2 L2 vs. 050-6 L1	-7.917	Yes	****	< 0.0001
	050-2 L2 vs. 960-6 L1	-6.132	Yes	***	0.0004
	050-2 L2 vs. 960-6 L2	-6.65	Yes	***	0.0002
	050-2 L3 vs. 960-2 L1	1	No	ns	0.5695
	050-2 L3 vs. 050-3 L1	-9.5	Yes	****	< 0.0001
	050-2 L3 vs. 050-3 L2	-9.205	Yes	****	< 0.0001
	050-2 L3 vs. 960-3 L1	-11.42	Yes	****	< 0.0001
	050-2 L3 vs. 960-3 L2	-9.417	Yes	****	< 0.0001
	050-2 L3 vs. 050-4 L1	-10.05	Yes	****	< 0.0001
	050-2 L3 vs. 050-4 L2	-9.952	Yes	****	< 0.0001
	050-2 L3 vs. 960-4 L1	-9	Yes	****	< 0.0001
	050-2 L3 vs. 050-5 L1	8.745	Yes	****	< 0.0001
	050-2 L3 vs. 050-5 L2	2.548	No	ns	0.1316
	050-2 L3 vs. 960-5 L1	-5.314	Yes	**	0.001
	050-2 L3 vs. 960-5 L2	4.333	Yes	*	0.0106
	050-2 L3 vs. 050-6 L1	-13.33	Yes	****	< 0.0001
	050-2 L3 vs. 960-6 L1	-11.55	Yes	****	< 0.0001
	050-2 L3 vs. 960-6 L2	-12.07	Yes	****	< 0.0001
	960-2 L1 vs. 050-3 L1	-10.5	Yes	****	< 0.0001
	960-2 L1 vs. 050-3 L2	-10.21	Yes	****	< 0.0001
	960-2 L1 vs. 960-3 L1	-12.42	Yes	****	< 0.0001
	960-2 L1 vs. 960-3 L2	-10.42	Yes	****	< 0.0001
	960-2 L1 vs. 050-4 L1	-11.05	Yes	****	< 0.0001
	960-2 L1 vs. 050-4 L2	-10.95	Yes	****	< 0.0001
	960-2 L1 vs. 960-4 L1	-10	Yes	****	< 0.0001
	960-2 L1 vs. 050-5 L1	7.745	Yes	****	< 0.0001
	960-2 L1 vs. 050-5 L2	1.548	No	ns	0.3863
	960-2 L1 vs. 960-5 L1	-6.314	Yes	***	0.0003
	960-2 L1 vs. 960-5 L2	3.333	No	ns	0.0626
	960-2 L1 vs. 050-6 L1	-14.33	Yes	****	< 0.0001
	960-2 L1 vs. 960-6 L1	-12.55	Yes	****	< 0.0001
	960-2 L1 vs. 960-6 L2	-13.07	Yes	****	< 0.0001
	050-3 L1 vs. 050-3 L2	0.2949	No	ns	0.8583
	050-3 L1 vs. 960-3 L1	-1.917	No	ns	0.2576
	050-3 L1 vs. 960-3 L2	0.08333	No	ns	0.9607
	050-3 L1 vs. 050-4 L1	-0.5513	No	ns	0.7386
	050-3 L1 vs. 050-4 L2	-0.4524	No	ns	0.7797
	050-3 L1 vs. 960-4 L1	0.5	No	ns	0.7527
	050-3 L1 vs. 050-5 L1	18.25	Yes	****	< 0.0001
	050-3 L1 vs. 050-5 L2	12.05	Yes	****	< 0.0001
	050-3 L1 vs. 960-5 L1	4.186	Yes	**	0.0067
	050-3 L1 vs. 960-5 L2	13.83	Yes	****	< 0.0001
	050-3 L1 vs. 050-6 L1	-3.833	Yes	*	0.0162
	050-3 L1 vs. 960-6 L1	-2.049	No	ns	0.1825
	050-3 L1 vs. 960-6 L2	-2.567	No	ns	0.1065
	050-3 L2 vs. 960-3 L1	-2.212	No	ns	0.2241
	050-3 L2 vs. 960-3 L2	-0.2115	No	ns	0.9073
	050-3 L2 vs. 050-4 L1	-0.8462	No	ns	0.6346
	050-3 L2 vs. 050-4 L2	-0.7473	No	ns	0.6691
	050-3 L2 vs. 960-4 L1	0.2051	No	ns	0.9051
	050-3 L2 vs. 050-5 L1	17.95	Yes	****	< 0.0001
	050-3 L2 vs. 050-5 L2	11.75	Yes	****	< 0.0001
	050-3 L2 vs. 960-5 L1	3.891	Yes	*	0.0205
	050-3 L2 vs. 960-5 L2	13.54	Yes	****	< 0.0001
	050-3 L2 vs. 050-6 L1	-4.128	Yes	*	0.0169
	050-3 L2 vs. 960-6 L1	-2.344	No	ns	0.1617
	050-3 L2 vs. 960-6 L2	-2.862	No	ns	0.0969
	960-3 L1 vs. 960-3 L2	2	No	ns	0.2809
	960-3 L1 vs. 050-4 L1	1.365	No	ns	0.4526
	960-3 L1 vs. 050-4 L2	1.464	No	ns	0.4124
	960-3 L1 vs. 960-4 L1	2.417	No	ns	0.1698
	960-3 L1 vs. 050-5 L1	20.16	Yes	****	< 0.0001
	960-3 L1 vs. 050-5 L2	13.96	Yes	****	< 0.0001
	960-3 L1 vs. 960-5 L1	6.103	Yes	***	0.0004
	960-3 L1 vs. 960-5 L2	15.75	Yes	****	< 0.0001
	960-3 L1 vs. 050-6 L1	-1.917	No	ns	0.276
	960-3 L1 vs. 960-6 L1	-0.1324	No	ns	0.9384
	960-3 L1 vs. 960-6 L2	-0.65	No	ns	0.7116
	960-3 L2 vs. 050-4 L1	-0.6346	No	ns	0.7269
	960-3 L2 vs. 050-4 L2	-0.5357	No	ns	0.7642
	960-3 L2 vs. 960-4 L1	0.4167	No	ns	0.8126
	960-3 L2 vs. 050-5 L1	18.16	Yes	****	< 0.0001
	960-3 L2 vs. 050-5 L2	11.96	Yes	****	< 0.0001
	960-3 L2 vs. 960-5 L1	4.103	Yes	*	0.017
	960-3 L2 vs. 960-5 L2	13.75	Yes	****	< 0.0001
	960-3 L2 vs. 050-6 L1	-3.917	Yes	*	0.0264
	960-3 L2 vs. 960-6 L1	-2.132	No	ns	0.2133
	960-3 L2 vs. 960-6 L2	-2.65	No	ns	0.1324
	050-4 L1 vs. 050-4 L2	0.0989	No	ns	0.9549
	050-4 L1 vs. 960-4 L1	1.051	No	ns	0.5411
	050-4 L1 vs. 050-5 L1	18.8	Yes	****	< 0.0001
	050-4 L1 vs. 050-5 L2	12.6	Yes	****	< 0.0001
	050-4 L1 vs. 960-5 L1	4.738	Yes	**	0.0049
	050-4 L1 vs. 960-5 L2	14.38	Yes	****	< 0.0001
	050-4 L1 vs. 050-6 L1	-3.282	No	ns	0.057
	050-4 L1 vs. 960-6 L1	-1.498	No	ns	0.3707
	050-4 L1 vs. 960-6 L2	-2.015	No	ns	0.2418
	050-4 L2 vs. 960-4 L1	0.9524	No	ns	0.5724
	050-4 L2 vs. 050-5 L1	18.7	Yes	****	< 0.0001
	050-4 L2 vs. 050-5 L2	12.5	Yes	****	< 0.0001
	050-4 L2 vs. 960-5 L1	4.639	Yes	**	0.0049
	050-4 L2 vs. 960-5 L2	14.29	Yes	****	< 0.0001
	050-4 L2 vs. 050-6 L1	-3.381	Yes	*	0.0457
	050-4 L2 vs. 960-6 L1	-1.597	No	ns	0.3301
	050-4 L2 vs. 960-6 L2	-2.114	No	ns	0.2106
	960-4 L1 vs. 050-5 L1	17.75	Yes	****	< 0.0001
	960-4 L1 vs. 050-5 L2	11.55	Yes	****	< 0.0001
	960-4 L1 vs. 960-5 L1	3.686	Yes	*	0.0224
	960-4 L1 vs. 960-5 L2	13.33	Yes	****	< 0.0001
	960-4 L1 vs. 050-6 L1	-4.333	Yes	**	0.0093
	960-4 L1 vs. 960-6 L1	-2.549	No	ns	0.1136
	960-4 L1 vs. 960-6 L2	-3.067	No	ns	0.065
	050-5 L1 vs. 050-5 L2	-6.197	Yes	***	0.0002
	050-5 L1 vs. 960-5 L1	-14.06	Yes	****	< 0.0001
	050-5 L1 vs. 960-5 L2	-4.412	Yes	**	0.0074
	050-5 L1 vs. 050-6 L1	-22.08	Yes	****	< 0.0001
	050-5 L1 vs. 960-6 L1	-20.29	Yes	****	< 0.0001
	050-5 L1 vs. 960-6 L2	-20.81	Yes	****	< 0.0001
	050-5 L2 vs. 960-5 L1	-7.861	Yes	****	< 0.0001
	050-5 L2 vs. 960-5 L2	1.786	No	ns	0.2983
	050-5 L2 vs. 050-6 L1	-15.88	Yes	****	< 0.0001
	050-5 L2 vs. 960-6 L1	-14.1	Yes	****	< 0.0001
	050-5 L2 vs. 960-6 L2	-14.61	Yes	****	< 0.0001
	960-5 L1 vs. 960-5 L2	9.647	Yes	****	< 0.0001
	960-5 L1 vs. 050-6 L1	-8.02	Yes	****	< 0.0001
	960-5 L1 vs. 960-6 L1	-6.235	Yes	****	< 0.0001
	960-5 L1 vs. 960-6 L2	-6.753	Yes	****	< 0.0001
	960-5 L2 vs. 050-6 L1	-17.67	Yes	****	< 0.0001
	960-5 L2 vs. 960-6 L1	-15.88	Yes	****	< 0.0001
	960-5 L2 vs. 960-6 L2	-16.4	Yes	****	< 0.0001
	050-6 L1 vs. 960-6 L1	1.784	No	ns	0.2676
	050-6 L1 vs. 960-6 L2	1.267	No	ns	0.4449
	960-6 L1 vs. 960-6 L2	-0.5176	No	ns	0.7475

## Sheet: Figure 5
	Figure 5b

## Sheet: Figure 6
	Figure 6d
	Ct values for test (OsPR1a, OsPR10, OsWRKY45, OsCRK5) and reference (OsEXPNAR) genes																																		Uncorrected Fisher's LSD	Mean Diff.	Significant?	Summary	Individual P Value
	Treatment	Experiment	OsEXPNAR		OsPR1a		OsEXPNAR		OsPR10		OsEXPNAR		OsWRKY45		OsEXPNAR		OsCRK5				Experiment	Nip 24mock	Nip 24hpi	ZH11 24mock	ZH11 24hpi	Nip 36mock	Nip 36hpi	ZH11 36mock	ZH11 36hpi	Nip 48mock	Nip 48hpi	ZH11 48mock	ZH11 48hpi		OsPR1a
	Replicate		1	2	1	2	1	2	1	2	1	2	1	2	1	2	1	2		OsPR1a	1	0.00184017	0.00391303	0.00285997	0.0642818	0.0157898	0.0638136	0.0020459	0.138237	0.00115215	0.152845	0.000740457	0.184567		Nip 24mock vs. Nip 24hpi	-0.003393	No	ns	0.9155
	Nip 24mock	1	23.42	23.44	32.3	32.77	23.31	23.31	30.14	30.33	23.18	23.29	30.78	30.93	22.23	23.28	36.55	35.11			2	0.00108613	0.00484261	0.00864659	0.0550626	0.0106728	0.0805235	0.00167853	0.150749	0.000924014	0.166726	0.00122897	0.393663		Nip 24mock vs. ZH11 24mock	-0.004433	No	ns	0.8897
		2	22.3	23.33	33.11	32.32	22.3	23.33	30.3	30.85	22.3	23.33	31.79	31.37	22.3	23.33	35.25	35.64			3	0.00213276	0.00648295	0.0068505	0.0649849	0.0134682	0.0987464	0.00194233	0.283248	0.001345	0.17319	0.000889346	0.311186		Nip 24mock vs. ZH11 24hpi	-0.05976	No	ns	0.071
		3	21.95	22.03	30.54	31.28	22.25	23.28	31.43	31.54	22.25	23.27	31.08	31.24	22.31	23.27	33.18	36.15		OsPR10	1	0.00824723	0.0141684	0.0268342	0.211016	0.00838455	0.0390387	0.00723889	0.227016	0.00530038	0.163625	0.00817431	0.450723		Nip 24mock vs. Nip 36mock	-0.01162	No	ns	0.7165
	Nip 24hpi	1	23.42	23.53	31.39	31.56	23.2	23.3	29.29	29.5	23.17	23.43	30.37	30.34	23.06	23.11	30	30.19			2	0.00469732	0.00325783	0.0126513	0.126501	0.006694	0.0306733	0.0169927	0.215014	0.01231	0.0267295	0.0166913	0.194846		Nip 24mock vs. Nip 36hpi	-0.07934	Yes	*	0.0193
		2	23.32	23.46	31.08	31.08	23.32	23.46	31.75	31.56	23.32	23.46	30.86	30.7	23.32	23.46	32.17	31.63			3	0.0023732	0.00402681	0.0170282	0.0685423	0.00538486	0.0240173	0.0078125	0.193922	0.0171702	0.0422301	0.0468476	0.2742		Nip 24mock vs. ZH11 36mock	-0.0002027	No	ns	0.9949
		3	21.89	22.03	29.18	29.28	23.37	23.36	31.17	31.49	23.02	23.04	30.85	30.83	23.22	23.43	31.73	33.01		OsWRKY45	1	0.00509024	0.00752068	0.014012	0.0325773	0.00538612	0.0173408	0.00415972	0.0326008	0.00410939	0.0276269	0.0018999	0.0295194		Nip 24mock vs. ZH11 36hpi	-0.1891	Yes	****	< 0.0001
	ZH11 24mock	1	23.6	23.65	32.05	32.1	23.41	23.34	28.62	28.57	23.35	23.63	29.74	29.56	22.3	22.32	33.58	32.97			2	0.00232304	0.00597112	0.0174852	0.0126257	0.00422884	0.0155754	0.00101625	0.0471468	0.00331316	0.0146419	0.00187481	0.0186786		Nip 24mock vs. Nip 48mock	0.000546	No	ns	0.9864
		2	24.62	25.36	31.35	32.6	24.62	25.36	31.33	31.26	24.62	25.36	30.98	30.69	24.62	25.36	33.66	35.3			3	0.00296494	0.00445622	0.0119743	0.0232125	0.0037386	0.0151256	0.00166035	0.0286822	0.00400304	0.0208807	0.00226433	0.0215498		Nip 24mock vs. Nip 48hpi	-0.1626	Yes	****	< 0.0001
		3	23.52	23.05	30.44	30.51	23.55	23.56	29.95	29.05	24.04	24.02	30.92	30.04	24.51	25.23	34.68	35.37		OsCRK5	1	0.00013062	0.00777536	0.000511493	0.0199678	0.0802274	0.100207	0.00148414	0.178414	0.00602032	0.229694	0.000953308	0.028756		Nip 24mock vs. ZH11 48mock	0.0007337	No	ns	0.9817
	ZH11 24hpi	1	23.05	22.99	27.02	26.94	22.8	22.76	25.06	24.99	22.73	22.9	27.75	27.76	23.32	23.09	28.96	28.75			2	0.000159201	0.00279123	0.00162142	0.0314721	0.0717941	0.156133	0.00205894	0.249351	0.00811113	0.238813	0.000683396	0.0107005		Nip 24mock vs. ZH11 48hpi	-0.2948	Yes	****	< 0.0001
		2	24.85	23.66	28.52	28.36	24.85	23.66	27.16	27.32	24.85	23.66	30.48	30.65	24.85	23.66	29.27	29.22			3	0.000420178	0.0020825	0.000902281	0.0157761	0.0609521	0.125019	0.00213241	0.271209	0.00901315	0.283118	0.00240216	0.0465065		Nip 24hpi vs. ZH11 24mock	-0.001039	No	ns	0.9741
		3	23.08	23.07	26.96	27.08	22.47	22.56	26.59	26.2	23.05	23.16	28.59	28.48	22.01	22.05	27.66	28.49																	Nip 24hpi vs. ZH11 24hpi	-0.05636	No	ns	0.0874
	Nip 36mock	1	23.71	23.84	29.74	29.78	23.38	23.43	30.38	30.23	23.47	23.69	31.02	31.22	22.11	22.08	25.3	26.36																	Nip 24hpi vs. Nip 36mock	-0.008231	No	ns	0.7969
		2	22.95	23.52	29.8	29.77	22.95	23.52	30.12	30.9	22.95	23.52	31.55	30.79	22.95	23.52	27.03	27.04																	Nip 24hpi vs. Nip 36hpi	-0.07595	Yes	*	0.0245
		3	22.09	22.09	28.35	28.26	22.36	22.35	29.99	29.8	22.1	22.12	29.81	30.66	22.15	22.03	25.94	26.34																	Nip 24hpi vs. ZH11 36mock	0.003191	No	ns	0.9205
	Nip 36hpi	1	23.22	23.29	27.23	27.22	22.98	23.03	27.74	27.63	22.93	23.03	28.86	28.8	23.11	23.08	26.47	26.36																	Nip 24hpi vs. ZH11 36hpi	-0.1857	Yes	****	< 0.0001
		2	23.24	23.19	26.89	26.81	23.24	23.19	28.34	28.15	23.24	23.19	29.1	29.35	23.24	23.19	26.03	25.77																	Nip 24hpi vs. Nip 48mock	0.003939	No	ns	0.9019
		3	22.37	22.69	26.13	25.65	23.14	23.19	28.57	28.52	23.22	23.19	29.07	29.46	22.55	22.56	25.53	25.58																	Nip 24hpi vs. Nip 48hpi	-0.1592	Yes	****	< 0.0001
	ZH11 36mock	1	24.2	24.18	33.2	33.05	24.02	24.01	31.25	31.01	24.08	24.17	32.3	31.81	22.53	22.44	32.68	31.37																	Nip 24hpi vs. ZH11 48mock	0.004127	No	ns	0.8973
		2	23.44	24.43	32.58	34.12	23.44	24.43	30.48	29.36	23.44	24.43	33.7	34.08	23.44	24.43	33.32	32.51																	Nip 24hpi vs. ZH11 48hpi	-0.2914	Yes	****	< 0.0001
		3	22.58	22.36	32.4	30.92	23.01	23.05	30.03	30.03	23.05	23.09	32.26	32.35	23	22.89	31.75	31.89																	ZH11 24mock vs. ZH11 24hpi	-0.05532	No	ns	0.0931
	ZH11 36hpi	1	23.53	23.69	26.44	26.49	23.13	23.25	25.38	25.28	23.28	23.4	28.03	28.58	21.88	21.89	24.95	23.96																	ZH11 24mock vs. Nip 36mock	-0.007191	No	ns	0.8221
		2	24.94	24.95	27.7	27.65	24.94	24.95	27.25	27.08	24.94	24.95	28.94	29.93	24.94	24.95	26.89	27.01																	ZH11 24mock vs. Nip 36hpi	-0.07491	Yes	*	0.0263
		3	22.47	22.59	24.33	24.37	23.05	23.07	25.13	25.8	24.08	24.05	28.9	29.55	23.06	23.05	24.76	25.14																	ZH11 24mock vs. ZH11 36mock	0.00423	No	ns	0.8947
	Nip 48mock	1	24.23	24.42	33.79	34.46	24.07	24.17	31.65	31.71	24.01	24.28	31.89	32.28	24.01	23.05	30.69	31.16																	ZH11 24mock vs. ZH11 36hpi	-0.1846	Yes	****	< 0.0001
		2	24.66	23.83	34.68	34.04	24.66	23.83	30.32	30.92	24.66	23.83	32.01	33.19	24.66	23.83	30.91	31.54																	ZH11 24mock vs. Nip 48mock	0.004979	No	ns	0.8763
		3	23.05	23.03	33.13	32.18	24.01	23.83	29.84	29.73	23.22	23.23	31.16	31.22	23.04	23.23	29.99	29.87																	ZH11 24mock vs. Nip 48hpi	-0.1581	Yes	****	< 0.0001
	Nip 48hpi	1	23.27	23.45	26.05	26.09	23.07	23.2	25.65	25.85	23.1	23.1	28.36	28.2	22.13	22.09	24.39	24.09																	ZH11 24mock vs. ZH11 48mock	0.005166	No	ns	0.8716
		2	23.17	22.98	25.7	25.62	23.17	22.98	28.42	28.19	23.17	22.98	29.11	29.23	23.17	22.98	24.88	25.46																	ZH11 24mock vs. ZH11 48hpi	-0.2904	Yes	****	< 0.0001
		3	23.14	22.89	25.58	25.51	23.59	23.05	28.06	27.73	23.05	22.96	28.75	28.44	23.01	22.97	24.48	25.24																	ZH11 24hpi vs. Nip 36mock	0.04813	No	ns	0.1412
	ZH11 48mock	1	24.07	24.08	34.25	34.74	24.15	23.86	30.97	30.91	24.06	23.98	33.04	33.08	25.22	25.06	35.4	34.98																	ZH11 24hpi vs. Nip 36hpi	-0.01958	No	ns	0.5417
		2	25.22	25.06	34.4	35.38	25.22	25.06	31.59	30.65	25.22	25.06	34	34.43	22.19	22.07	32.65	32.64																	ZH11 24hpi vs. ZH11 36mock	0.05955	No	ns	0.0719
		3	23.41	23.59	34.24	33.21	22.04	22.07	26.19	26.82	24.33	24.13	32.78	33.3	22.36	22.35	31.43	30.76																	ZH11 24hpi vs. ZH11 36hpi	-0.1293	Yes	***	0.0004
	ZH11 48hpi	1	24.28	24.18	26.75	26.59	24.15	24.09	25.3	25.24	24.13	23.94	29.21	29.03	22.3	22.23	27.39	27.38																	ZH11 24hpi vs. Nip 48mock	0.0603	No	ns	0.0686
		2	26.01	25.03	26.46	27.43	26.01	25.03	27.76	28.01	26.01	25.03	30.76	32.04	26.01	25.03	31.19	34.67																	ZH11 24hpi vs. Nip 48hpi	-0.1028	Yes	**	0.0034
		3	25.47	25.43	27.01	27.27	24.08	23.98	26.18	25.66	25.43	25.23	30.68	31.08	24.02	24.08	28.01	29.17																	ZH11 24hpi vs. ZH11 48mock	0.06049	No	ns	0.0678
																																			ZH11 24hpi vs. ZH11 48hpi	-0.235	Yes	****	< 0.0001
																																			Nip 36mock vs. Nip 36hpi	-0.06772	Yes	*	0.0427
	Figure 6f																																		Nip 36mock vs. ZH11 36mock	0.01142	No	ns	0.7212
	Replicate	ZH11	ZH11+DIECA	NahG	NahG+DIECA	npr1	npr1+DIECA																												Nip 36mock vs. ZH11 36hpi	-0.1774	Yes	****	< 0.0001
	1	1	3	1	0	2	2																												Nip 36mock vs. Nip 48mock	0.01217	No	ns	0.7038
	2	0	3	2	3	4	3																												Nip 36mock vs. Nip 48hpi	-0.1509	Yes	****	< 0.0001
	3	0	4	1	3	6	3																												Nip 36mock vs. ZH11 48mock	0.01236	No	ns	0.6995
	4	0	1	0	1	3	5																												Nip 36mock vs. ZH11 48hpi	-0.2832	Yes	****	< 0.0001
	5	2	2	1	2	5	2																												Nip 36hpi vs. ZH11 36mock	0.07914	Yes	*	0.0196
	6	0	2	1	0	2	6																												Nip 36hpi vs. ZH11 36hpi	-0.1097	Yes	**	0.002
	7	1	4	3	2	1	4																												Nip 36hpi vs. Nip 48mock	0.07989	Yes	*	0.0186
	8	2	1	3	1	3	2																												Nip 36hpi vs. Nip 48hpi	-0.08323	Yes	*	0.0146
	9	1	3	0	1	3	3																												Nip 36hpi vs. ZH11 48mock	0.08008	Yes	*	0.0183
	10	2	1	2	4	2	4																												Nip 36hpi vs. ZH11 48hpi	-0.2154	Yes	****	< 0.0001
	11	1	3	2	4	5	2																												ZH11 36mock vs. ZH11 36hpi	-0.1889	Yes	****	< 0.0001
	12	0	2	3	4	2	3																												ZH11 36mock vs. Nip 48mock	0.0007487	No	ns	0.9813
	13	0	4	0	2	6	3																												ZH11 36mock vs. Nip 48hpi	-0.1624	Yes	****	< 0.0001
	14	3	3	4	2	1	4																												ZH11 36mock vs. ZH11 48mock	0.0009363	No	ns	0.9766
	15	0	3	2	3	5	2																												ZH11 36mock vs. ZH11 48hpi	-0.2946	Yes	****	< 0.0001
	16	1	2	3	3	4	3																												ZH11 36hpi vs. Nip 48mock	0.1896	Yes	****	< 0.0001
	17	0	5	1	4	5	4																												ZH11 36hpi vs. Nip 48hpi	0.02649	No	ns	0.4106
	18	0	1	2	3	3	5																												ZH11 36hpi vs. ZH11 48mock	0.1898	Yes	****	< 0.0001
	19	3	2	3	1	4	6																												ZH11 36hpi vs. ZH11 48hpi	-0.1057	Yes	**	0.0027
	20	1	4	3	2	0	5																												Nip 48mock vs. Nip 48hpi	-0.1631	Yes	****	< 0.0001
	21	1	1	2	3	4	3																												Nip 48mock vs. ZH11 48mock	0.0001877	No	ns	0.9953
																																			Nip 48mock vs. ZH11 48hpi	-0.2953	Yes	****	< 0.0001
	Uncorrected Fisher's LSD	Mean Diff.	Significant?	Summary	Individual P Value																														Nip 48hpi vs. ZH11 48mock	0.1633	Yes	****	< 0.0001
	ZH11 vs. ZH11+DIECA	-1.667	Yes	****	< 0.0001																														Nip 48hpi vs. ZH11 48hpi	-0.1322	Yes	***	0.0003
	ZH11 vs. NahG	-0.9524	Yes	*	0.0177																														ZH11 48mock vs. ZH11 48hpi	-0.2955	Yes	****	< 0.0001
	ZH11 vs. NahG+DIECA	-1.381	Yes	***	0.0007																														OsPR10
	ZH11 vs. npr1	-2.429	Yes	****	< 0.0001																														Nip 24mock vs. Nip 24hpi	-0.002045	No	ns	0.9597
	ZH11 vs. npr1+DIECA	-2.619	Yes	****	< 0.0001																														Nip 24mock vs. ZH11 24mock	-0.01373	No	ns	0.7345
	ZH11+DIECA vs. NahG	0.7143	No	ns	0.0739																														Nip 24mock vs. ZH11 24hpi	-0.1302	Yes	**	0.0034
	ZH11+DIECA vs. NahG+DIECA	0.2857	No	ns	0.4721																														Nip 24mock vs. Nip 36mock	-0.001716	No	ns	0.9662
	ZH11+DIECA vs. npr1	-0.7619	No	ns	0.0568																														Nip 24mock vs. Nip 36hpi	-0.02614	No	ns	0.5199
	ZH11+DIECA vs. npr1+DIECA	-0.9524	Yes	*	0.0177																														Nip 24mock vs. ZH11 36mock	-0.005576	No	ns	0.8903
	NahG vs. NahG+DIECA	-0.4286	No	ns	0.2815																														Nip 24mock vs. ZH11 36hpi	-0.2069	Yes	****	< 0.0001
	NahG vs. npr1	-1.476	Yes	***	0.0003																														Nip 24mock vs. Nip 48mock	-0.006488	No	ns	0.8726
	NahG vs. npr1+DIECA	-1.667	Yes	****	< 0.0001																														Nip 24mock vs. Nip 48hpi	-0.07242	No	ns	0.0829
	NahG+DIECA vs. npr1	-1.048	Yes	**	0.0093																														Nip 24mock vs. ZH11 48mock	-0.0188	No	ns	0.6428
	NahG+DIECA vs. npr1+DIECA	-1.238	Yes	**	0.0022																														Nip 24mock vs. ZH11 48hpi	-0.3015	Yes	****	< 0.0001
	npr1 vs. npr1+DIECA	-0.1905	No	ns	0.6315																														Nip 24hpi vs. ZH11 24mock	-0.01169	No	ns	0.7728
																																			Nip 24hpi vs. ZH11 24hpi	-0.1282	Yes	**	0.0038
																																			Nip 24hpi vs. Nip 36mock	0.0003297	No	ns	0.9935
																																			Nip 24hpi vs. Nip 36hpi	-0.02409	No	ns	0.5528
																																			Nip 24hpi vs. ZH11 36mock	-0.003531	No	ns	0.9304
																																			Nip 24hpi vs. ZH11 36hpi	-0.2048	Yes	****	< 0.0001
																																			Nip 24hpi vs. Nip 48mock	-0.004442	No	ns	0.9125
																																			Nip 24hpi vs. Nip 48hpi	-0.07038	No	ns	0.0914
																																			Nip 24hpi vs. ZH11 48mock	-0.01675	No	ns	0.6792
																																			Nip 24hpi vs. ZH11 48hpi	-0.2994	Yes	****	< 0.0001
																																			ZH11 24mock vs. ZH11 24hpi	-0.1165	Yes	**	0.0076
																																			ZH11 24mock vs. Nip 36mock	0.01202	No	ns	0.7665
																																			ZH11 24mock vs. Nip 36hpi	-0.01241	No	ns	0.7592
																																			ZH11 24mock vs. ZH11 36mock	0.008156	No	ns	0.8402
																																			ZH11 24mock vs. ZH11 36hpi	-0.1931	Yes	****	< 0.0001
																																			ZH11 24mock vs. Nip 48mock	0.007244	No	ns	0.8579
																																			ZH11 24mock vs. Nip 48hpi	-0.05869	No	ns	0.1555
																																			ZH11 24mock vs. ZH11 48mock	-0.005067	No	ns	0.9003
																																			ZH11 24mock vs. ZH11 48hpi	-0.2878	Yes	****	< 0.0001
																																			ZH11 24hpi vs. Nip 36mock	0.1285	Yes	**	0.0037
																																			ZH11 24hpi vs. Nip 36hpi	0.1041	Yes	*	0.0156
																																			ZH11 24hpi vs. ZH11 36mock	0.1247	Yes	**	0.0047
																																			ZH11 24hpi vs. ZH11 36hpi	-0.07663	No	ns	0.0675
																																			ZH11 24hpi vs. Nip 48mock	0.1238	Yes	**	0.005
																																			ZH11 24hpi vs. Nip 48hpi	0.05782	No	ns	0.1614
																																			ZH11 24hpi vs. ZH11 48mock	0.1114	Yes	*	0.0103
																																			ZH11 24hpi vs. ZH11 48hpi	-0.1712	Yes	***	0.0003
																																			Nip 36mock vs. Nip 36hpi	-0.02442	No	ns	0.5474
																																			Nip 36mock vs. ZH11 36mock	-0.00386	No	ns	0.924
																																			Nip 36mock vs. ZH11 36hpi	-0.2052	Yes	****	< 0.0001
																																			Nip 36mock vs. Nip 48mock	-0.004772	No	ns	0.9061
																																			Nip 36mock vs. Nip 48hpi	-0.07071	No	ns	0.09
																																			Nip 36mock vs. ZH11 48mock	-0.01708	No	ns	0.6733
																																			Nip 36mock vs. ZH11 48hpi	-0.2998	Yes	****	< 0.0001
																																			Nip 36hpi vs. ZH11 36mock	0.02056	No	ns	0.6121
																																			Nip 36hpi vs. ZH11 36hpi	-0.1807	Yes	***	0.0001
																																			Nip 36hpi vs. Nip 48mock	0.01965	No	ns	0.6279
																																			Nip 36hpi vs. Nip 48hpi	-0.04629	No	ns	0.2588
																																			Nip 36hpi vs. ZH11 48mock	0.007339	No	ns	0.856
																																			Nip 36hpi vs. ZH11 48hpi	-0.2753	Yes	****	< 0.0001
																																			ZH11 36mock vs. ZH11 36hpi	-0.2013	Yes	****	< 0.0001
																																			ZH11 36mock vs. Nip 48mock	-0.0009117	No	ns	0.982
																																			ZH11 36mock vs. Nip 48hpi	-0.06685	No	ns	0.1078
																																			ZH11 36mock vs. ZH11 48mock	-0.01322	No	ns	0.7439
																																			ZH11 36mock vs. ZH11 48hpi	-0.2959	Yes	****	< 0.0001
																																			ZH11 36hpi vs. Nip 48mock	0.2004	Yes	****	< 0.0001
																																			ZH11 36hpi vs. Nip 48hpi	0.1345	Yes	**	0.0026
																																			ZH11 36hpi vs. ZH11 48mock	0.1881	Yes	****	< 0.0001
																																			ZH11 36hpi vs. ZH11 48hpi	-0.09461	Yes	*	0.0265
																																			Nip 48mock vs. Nip 48hpi	-0.06594	No	ns	0.1125
																																			Nip 48mock vs. ZH11 48mock	-0.01231	No	ns	0.761
																																			Nip 48mock vs. ZH11 48hpi	-0.295	Yes	****	< 0.0001
																																			Nip 48hpi vs. ZH11 48mock	0.05362	No	ns	0.1928
																																			Nip 48hpi vs. ZH11 48hpi	-0.2291	Yes	****	< 0.0001
																																			ZH11 48mock vs. ZH11 48hpi	-0.2827	Yes	****	< 0.0001
																																			OsWRKY45
																																			Nip 24mock vs. Nip 24hpi	-0.002523	No	ns	0.5322
																																			Nip 24mock vs. ZH11 24mock	-0.01103	Yes	*	0.0106
																																			Nip 24mock vs. ZH11 24hpi	-0.01935	Yes	****	< 0.0001
																																			Nip 24mock vs. Nip 36mock	-0.000992	No	ns	0.8053
																																			Nip 24mock vs. Nip 36hpi	-0.01255	Yes	**	0.0043
																																			Nip 24mock vs. ZH11 36mock	0.001181	No	ns	0.7694
																																			Nip 24mock vs. ZH11 36hpi	-0.03268	Yes	****	< 0.0001
																																			Nip 24mock vs. Nip 48mock	-0.000349	No	ns	0.9309
																																			Nip 24mock vs. Nip 48hpi	-0.01759	Yes	***	0.0002
																																			Nip 24mock vs. ZH11 48mock	0.001446	No	ns	0.7196
																																			Nip 24mock vs. ZH11 48hpi	-0.01979	Yes	****	< 0.0001
																																			Nip 24hpi vs. ZH11 24mock	-0.008508	Yes	*	0.043
																																			Nip 24hpi vs. ZH11 24hpi	-0.01682	Yes	***	0.0003
																																			Nip 24hpi vs. Nip 36mock	0.001531	No	ns	0.7039
																																			Nip 24hpi vs. Nip 36hpi	-0.01003	Yes	*	0.0188
																																			Nip 24hpi vs. ZH11 36mock	0.003704	No	ns	0.3614
																																			Nip 24hpi vs. ZH11 36hpi	-0.03016	Yes	****	< 0.0001
																																			Nip 24hpi vs. Nip 48mock	0.002174	No	ns	0.59
																																			Nip 24hpi vs. Nip 48hpi	-0.01507	Yes	***	0.0009
																																			Nip 24hpi vs. ZH11 48mock	0.00397	No	ns	0.3287
																																			Nip 24hpi vs. ZH11 48hpi	-0.01727	Yes	***	0.0002
																																			ZH11 24mock vs. ZH11 24hpi	-0.008315	Yes	*	0.0475
																																			ZH11 24mock vs. Nip 36mock	0.01004	Yes	*	0.0187
																																			ZH11 24mock vs. Nip 36hpi	-0.001524	No	ns	0.7053
																																			ZH11 24mock vs. ZH11 36mock	0.01221	Yes	**	0.0053
																																			ZH11 24mock vs. ZH11 36hpi	-0.02165	Yes	****	< 0.0001
																																			ZH11 24mock vs. Nip 48mock	0.01068	Yes	*	0.013
																																			ZH11 24mock vs. Nip 48hpi	-0.00656	No	ns	0.1124
																																			ZH11 24mock vs. ZH11 48mock	0.01248	Yes	**	0.0045
																																			ZH11 24mock vs. ZH11 48hpi	-0.008759	Yes	*	0.0377
																																			ZH11 24hpi vs. Nip 36mock	0.01835	Yes	***	0.0001
																																			ZH11 24hpi vs. Nip 36hpi	0.006791	No	ns	0.1009
																																			ZH11 24hpi vs. ZH11 36mock	0.02053	Yes	****	< 0.0001
																																			ZH11 24hpi vs. ZH11 36hpi	-0.01334	Yes	**	0.0027
																																			ZH11 24hpi vs. Nip 48mock	0.019	Yes	****	< 0.0001
																																			ZH11 24hpi vs. Nip 48hpi	0.001755	No	ns	0.6632
																																			ZH11 24hpi vs. ZH11 48mock	0.02079	Yes	****	< 0.0001
																																			ZH11 24hpi vs. ZH11 48hpi	-0.000444	No	ns	0.9121
																																			Nip 36mock vs. Nip 36hpi	-0.01156	Yes	**	0.0078
																																			Nip 36mock vs. ZH11 36mock	0.002173	No	ns	0.5903
																																			Nip 36mock vs. ZH11 36hpi	-0.03169	Yes	****	< 0.0001
																																			Nip 36mock vs. Nip 48mock	0.000643	No	ns	0.873
																																			Nip 36mock vs. Nip 48hpi	-0.0166	Yes	***	0.0003
																																			Nip 36mock vs. ZH11 48mock	0.002438	No	ns	0.546
																																			Nip 36mock vs. ZH11 48hpi	-0.0188	Yes	****	< 0.0001
																																			Nip 36hpi vs. ZH11 36mock	0.01374	Yes	**	0.0021
																																			Nip 36hpi vs. ZH11 36hpi	-0.02013	Yes	****	< 0.0001
																																			Nip 36hpi vs. Nip 48mock	0.01221	Yes	**	0.0053
																																			Nip 36hpi vs. Nip 48hpi	-0.005036	No	ns	0.218
																																			Nip 36hpi vs. ZH11 48mock	0.014	Yes	**	0.0018
																																			Nip 36hpi vs. ZH11 48hpi	-0.007235	No	ns	0.0817
																																			ZH11 36mock vs. ZH11 36hpi	-0.03386	Yes	****	< 0.0001
																																			ZH11 36mock vs. Nip 48mock	-0.00153	No	ns	0.7042
																																			ZH11 36mock vs. Nip 48hpi	-0.01877	Yes	****	< 0.0001
																																			ZH11 36mock vs. ZH11 48mock	0.0002657	No	ns	0.9473
																																			ZH11 36mock vs. ZH11 48hpi	-0.02097	Yes	****	< 0.0001
																																			ZH11 36hpi vs. Nip 48mock	0.03234	Yes	****	< 0.0001
																																			ZH11 36hpi vs. Nip 48hpi	0.01509	Yes	***	0.0009
																																			ZH11 36hpi vs. ZH11 48mock	0.03413	Yes	****	< 0.0001
																																			ZH11 36hpi vs. ZH11 48hpi	0.01289	Yes	**	0.0035
																																			Nip 48mock vs. Nip 48hpi	-0.01724	Yes	***	0.0002
																																			Nip 48mock vs. ZH11 48mock	0.001795	No	ns	0.6561
																																			Nip 48mock vs. ZH11 48hpi	-0.01944	Yes	****	< 0.0001
																																			Nip 48hpi vs. ZH11 48mock	0.01904	Yes	****	< 0.0001
																																			Nip 48hpi vs. ZH11 48hpi	-0.002199	No	ns	0.5858
																																			ZH11 48mock vs. ZH11 48hpi	-0.02124	Yes	****	< 0.0001
																																			OsCRK5
																																			Nip 24mock vs. Nip 24hpi	-0.003979	No	ns	0.8023
																																			Nip 24mock vs. ZH11 24mock	-0.0007747	No	ns	0.9611
																																			Nip 24mock vs. ZH11 24hpi	-0.02217	No	ns	0.1713
																																			Nip 24mock vs. Nip 36mock	-0.07075	Yes	***	0.0001
																																			Nip 24mock vs. Nip 36hpi	-0.1269	Yes	****	< 0.0001
																																			Nip 24mock vs. ZH11 36mock	-0.001655	No	ns	0.917
																																			Nip 24mock vs. ZH11 36hpi	-0.2328	Yes	****	< 0.0001
																																			Nip 24mock vs. Nip 48mock	-0.007478	No	ns	0.6386
																																			Nip 24mock vs. Nip 48hpi	-0.2503	Yes	****	< 0.0001
																																			Nip 24mock vs. ZH11 48mock	-0.001109	No	ns	0.9443
																																			Nip 24mock vs. ZH11 48hpi	-0.02842	No	ns	0.0832
																																			Nip 24hpi vs. ZH11 24mock	0.003205	No	ns	0.8402
																																			Nip 24hpi vs. ZH11 24hpi	-0.01819	No	ns	0.2587
																																			Nip 24hpi vs. Nip 36mock	-0.06678	Yes	***	0.0003
																																			Nip 24hpi vs. Nip 36hpi	-0.1229	Yes	****	< 0.0001
																																			Nip 24hpi vs. ZH11 36mock	0.002324	No	ns	0.8837
																																			Nip 24hpi vs. ZH11 36hpi	-0.2288	Yes	****	< 0.0001
																																			Nip 24hpi vs. Nip 48mock	-0.003499	No	ns	0.8258
																																			Nip 24hpi vs. Nip 48hpi	-0.2463	Yes	****	< 0.0001
																																			Nip 24hpi vs. ZH11 48mock	0.00287	No	ns	0.8567
																																			Nip 24hpi vs. ZH11 48hpi	-0.02444	No	ns	0.1332
																																			ZH11 24mock vs. ZH11 24hpi	-0.02139	No	ns	0.1862
																																			ZH11 24mock vs. Nip 36mock	-0.06998	Yes	***	0.0002
																																			ZH11 24mock vs. Nip 36hpi	-0.1261	Yes	****	< 0.0001
																																			ZH11 24mock vs. ZH11 36mock	-0.0008803	No	ns	0.9558
																																			ZH11 24mock vs. ZH11 36hpi	-0.232	Yes	****	< 0.0001
																																			ZH11 24mock vs. Nip 48mock	-0.006703	No	ns	0.6736
																																			ZH11 24mock vs. Nip 48hpi	-0.2495	Yes	****	< 0.0001
																																			ZH11 24mock vs. ZH11 48mock	-0.0003347	No	ns	0.9832
																																			ZH11 24mock vs. ZH11 48hpi	-0.02764	No	ns	0.0914
																																			ZH11 24hpi vs. Nip 36mock	-0.04859	Yes	**	0.005
																																			ZH11 24hpi vs. Nip 36hpi	-0.1047	Yes	****	< 0.0001
																																			ZH11 24hpi vs. ZH11 36mock	0.02051	No	ns	0.2043
																																			ZH11 24hpi vs. ZH11 36hpi	-0.2106	Yes	****	< 0.0001
																																			ZH11 24hpi vs. Nip 48mock	0.01469	No	ns	0.3594
																																			ZH11 24hpi vs. Nip 48hpi	-0.2281	Yes	****	< 0.0001
																																			ZH11 24hpi vs. ZH11 48mock	0.02106	No	ns	0.1929
																																			ZH11 24hpi vs. ZH11 48hpi	-0.006249	No	ns	0.6945
																																			Nip 36mock vs. Nip 36hpi	-0.05613	Yes	**	0.0015
																																			Nip 36mock vs. ZH11 36mock	0.0691	Yes	***	0.0002
																																			Nip 36mock vs. ZH11 36hpi	-0.162	Yes	****	< 0.0001
																																			Nip 36mock vs. Nip 48mock	0.06328	Yes	***	0.0005
																																			Nip 36mock vs. Nip 48hpi	-0.1796	Yes	****	< 0.0001
																																			Nip 36mock vs. ZH11 48mock	0.06965	Yes	***	0.0002
																																			Nip 36mock vs. ZH11 48hpi	0.04234	Yes	*	0.0127
																																			Nip 36hpi vs. ZH11 36mock	0.1252	Yes	****	< 0.0001
																																			Nip 36hpi vs. ZH11 36hpi	-0.1059	Yes	****	< 0.0001
																																			Nip 36hpi vs. Nip 48mock	0.1194	Yes	****	< 0.0001
																																			Nip 36hpi vs. Nip 48hpi	-0.1234	Yes	****	< 0.0001
																																			Nip 36hpi vs. ZH11 48mock	0.1258	Yes	****	< 0.0001
																																			Nip 36hpi vs. ZH11 48hpi	0.09847	Yes	****	< 0.0001
																																			ZH11 36mock vs. ZH11 36hpi	-0.2311	Yes	****	< 0.0001
																																			ZH11 36mock vs. Nip 48mock	-0.005823	No	ns	0.7143
																																			ZH11 36mock vs. Nip 48hpi	-0.2487	Yes	****	< 0.0001
																																			ZH11 36mock vs. ZH11 48mock	0.0005457	No	ns	0.9726
																																			ZH11 36mock vs. ZH11 48hpi	-0.02676	No	ns	0.1016
																																			ZH11 36hpi vs. Nip 48mock	0.2253	Yes	****	< 0.0001
																																			ZH11 36hpi vs. Nip 48hpi	-0.01755	No	ns	0.2753
																																			ZH11 36hpi vs. ZH11 48mock	0.2316	Yes	****	< 0.0001
																																			ZH11 36hpi vs. ZH11 48hpi	0.2043	Yes	****	< 0.0001
																																			Nip 48mock vs. Nip 48hpi	-0.2428	Yes	****	< 0.0001
																																			Nip 48mock vs. ZH11 48mock	0.006369	No	ns	0.689
																																			Nip 48mock vs. ZH11 48hpi	-0.02094	No	ns	0.1954
																																			Nip 48hpi vs. ZH11 48mock	0.2492	Yes	****	< 0.0001
																																			Nip 48hpi vs. ZH11 48hpi	0.2219	Yes	****	< 0.0001
																																			ZH11 48mock vs. ZH11 48hpi	-0.02731	No	ns	0.0952

## Sheet: Figure 7
	Figure 7a
		Nip_C1	Nip_C2	Nip_T1	Nip_T2	ZH11_C1	ZH11_C2	ZH11_T1	ZH11_T2	HKG 98_C1	HKG 98_C2	HKG 98T1	HKG 98_T2	Nip_C	Nip_T	ZH11_C	ZH11_T	HKG 98_C	HKG 98_T
	TPM value	5.92	6.88	78.56	113.86	6.77	4.78	103.71	386.89	23.79	6.68	256.94	131.82	6.4	98.7	5.775	252.64	15.76	201.44
	Compare Group	Control TPM	Treat TPM	log2FC	P value	P adjust	Significant	Regulate
	ZH11_C vs ZH11_T	5.775	252.64	5.39865	1.10015e-08	2.01165e-06	yes	up
	HKG 98_C vs HKG 98_T	15.76	201.44	3.57701	0.000262834	0.00529175	yes	up
	Nip_C vs Nip_T	6.4	98.7	3.948	2.92276e-32	1.72384e-28	yes	up
	Figure 7d					Figure 7e						Figure 7f
	Figure 7h					Figure 7i
						Replicate	ZH11	KO MGBP1-5	KO MGBP1-13
						1	4	5	5
						2	3	3	4
						3	2	3	5
						4	4	3	5
						5	3	2	6
						6	1	5	5
						7	2	4	4
						8	4	7	6
						9	0	3	3
						10	3	5	6
						11	2	5	3
						12	5	6	4
						13	2	6	6
						14	2	4	5
						15	5	7	3
						16	2	5	6
						17	1	3	2
						18	3	5	5
						19	5	2	2
						20	1	5	4
						Uncorrected Fisher's LSD	Mean Diff.	Significant?	Summary	Individual P Value
						ZH11 vs. KO MGBP1-5	-1.7	Yes	***	0.0004
						ZH11 vs. KO MGBP1-13	-1.75	Yes	***	0.0003
						KO MGBP1-5 vs. KO MGBP1-13	-0.05	No	ns	0.9121

## Sheet: Supplementary Figure 5
		Supplementary Figure 5b						Supplementary Figure 5c
		Replicate	ZH11	F1 (ZH11×MH63)	MH63			Replicate	ZH11	F1 (ZH11×Lehui 188)	Lehui 188	HKG 98	F1 (HKG 98×Nip)	Nip		Uncorrected Fisher's LSD	Mean Diff.	Significant?	Summary	Individual P Value
		1	2	6	33			1	1	1	20	2	2	27		ZH11 vs. F1 (ZH11×Lehui 188)	-0.5333	No	ns	0.5969
		2	5	6	30			2	2	2	25	1	3	20		ZH11 vs. Lehui 188	-21	Yes	****	< 0.0001
		3	2	5	28			3	0	0	25	2	2	20		ZH11 vs. HKG 98	-0.2	No	ns	0.8427
		4	1	1	24			4	0	2	24	2	5	23		ZH11 vs. F1 (HKG 98×Nip)	-1	No	ns	0.3224
		5	1	4	26			5	0	4	20	1	5	23		ZH11 vs. Nip	-21.87	Yes	****	< 0.0001
		6	2	2	29			6	3	2	23	0	1	19		F1 (ZH11×Lehui 188) vs. Lehui 188	-20.47	Yes	****	< 0.0001
		7	2	3	33			7	2	1	27	3	0	19		F1 (ZH11×Lehui 188) vs. HKG 98	0.3333	No	ns	0.7409
		8	3	3	27			8	1	3	16	3	4	17		F1 (ZH11×Lehui 188) vs. F1 (HKG 98×Nip)	-0.4667	No	ns	0.6435
		9	4	5	24			9	1	2	20	0	2	20		F1 (ZH11×Lehui 188) vs. Nip	-21.33	Yes	****	< 0.0001
		10	4	6	27			10	3	1	19	0	1	29		Lehui 188 vs. HKG 98	20.8	Yes	****	< 0.0001
		11	3	3	25			11	0	3	17	1	3	27		Lehui 188 vs. F1 (HKG 98×Nip)	20	Yes	****	< 0.0001
		12	2	2	30			12	1	2	16	0	4	25		Lehui 188 vs. Nip	-0.8667	No	ns	0.3908
								13	3	2	26	4	0	27		HKG 98 vs. F1 (HKG 98×Nip)	-0.8	No	ns	0.4281
		Uncorrected Fisher's LSD	Mean Diff.	Significant?	Summary	Individual P Value		14	2	2	28	4	2	32		HKG 98 vs. Nip	-21.67	Yes	****	< 0.0001
		ZH11 vs. F1 (ZH11×MH63)	-1.25	No	ns	0.1692		15	1	1	29	0	1	20		F1 (HKG 98×Nip) vs. Nip	-20.87	Yes	****	< 0.0001
		ZH11 vs. MH63	-25.42	Yes	****	< 0.0001
		F1 (ZH11×MH63) vs. MH63	-24.17	Yes	****	< 0.0001
		Supplementary Figure 5d
		Number of galls per plant	0	1	2	3	4	5	6	7	8
		Number of F2 (ZH11/MH63)	78	75	44	30	22	34	22	15	4
		Supplementary Figure 5e
		Number of galls per plant	0	1	2	3	4	5	6	7	8	9
		Number of F2 (ZH11×Lehui 188)	88	65	44	21	30	36	22	11	13	3
		Supplementary Figure 5f
		Number of galls per plant	0	1	2	3	4	5	6	7	8	9	10	11	12	13	14
		Number of F2 (HKG 98×Nip)	19	27	40	31	23	15	13	9	3	4	2	1	1	2	1
		Supplementary Figure 5h
		Supplementary Figure 5i

## Sheet: Supplementary Figure 7
	Supplementary Figure 7b
	Ct values for test (C3, C4, C5, C61, C62, C9) and reference (OsEXPNAR) genes
	Treatment	Experiment	OsEXPNAR		C3		OsEXPNAR		C4		OsEXPNAR		C5		OsEXPNAR		C61		OsEXPNAR		C62		OsEXPNAR		C9
	Replicate		1	2	1	2	1	2	1	2	1	2	1	2	1	2	1	2	1	2	1	2	1	2	1	2
	3 mock	1	22.15	22.32	39.71	0	22.15	22.32	29.82	28.41	20.09	20.11	34.51	29.93	23.1	22.78	23.44	23.23	23.1	22.78	25.02	24.88	23.1	22.78	29.45	29.62
		2	22.17	22.1	38.29	39.37	22.17	22.1	28.25	28.81	23.1	22.78	0	0	23.15	22.25	22.65	22.86	23.15	22.25	24.51	24.54	23.15	22.25	29.05	28.9
		3	22.23	22.25	38.88	39.48	22.23	22.25	28.97	27.27	23.1	22.78	0	0	23.22	22.18	22.77	22.65	23.22	22.18	23.99	23.82	23.22	22.18	28.33	28.39
	3 dpi	1	21.52	21.67	38.98	39.66	21.52	21.67	27.83	27.94	19.44	19.54	32.5	32.45	22.91	22.55	24.14	24.08	22.91	22.55	24.79	24.98	22.91	22.55	28.06	28.28
		2	21.56	21.6	38.91	38.09	21.56	21.6	27.63	27.45	22.91	22.55	0	0	22.07	22.04	22.92	22.91	22.07	22.04	24.71	24.84	22.07	22.04	26.46	26.22
		3	21.48	21.33	38.61	39.04	21.48	21.33	26.46	27.51	22.91	22.55	0	0	22.11	22.17	22.78	22.77	22.11	22.17	24.62	24.62	22.11	22.17	26.52	26.48
	4 mock	1	20.16	20.25	36.27	37.72	20.16	20.25	24.78	24.43	20.16	20.25	30.35	0	21.5	21.38	22.08	22.67	21.5	21.38	23.65	23.35	21.5	21.38	23.98	23.73
		2	24.02	24.05	0	0	24.02	24.05	27.93	27.37	31.5	31.38	0	0	24.3	24.31	24.98	25.14	24.3	24.31	25.57	26.17	24.3	24.31	28.19	26.81
		3	23.04	23.04	0	0	23.04	23.04	28.29	27.79	31.5	31.38	0	0	22.01	22.04	23.18	21.51	22.01	22.04	23.78	23.83	22.01	22.04	24.33	24.97
	4 dpi	1	19.1	19.5	35.56	35.63	19.1	19.5	23.64	22.16	19.1	19.5	31.6	29.65	21.33	21.35	22.23	22.85	21.33	21.35	24.23	23.72	21.33	21.35	21.92	22.11
		2	22.01	22.08	0	0	22.01	22.08	24.49	25.14	31.31	31.16	0	0	23.02	23.05	24.77	24.74	23.02	23.05	25.07	24.82	23.02	23.05	24.19	23.81
		3	22.07	22.19	0	0	22.07	22.19	25.05	24.07	31.31	31.16	0	0	21.66	21.67	23.48	23.07	21.66	21.67	23.93	22.98	21.66	21.67	22.22	21.67
		Experiment	C3	C4	C5	C61	C62	C9
	3 mock	1	2.74455e-06	0.00952416	2.29682e-05	0.762504	0.248565	0.0103624
		2	1.00935e-05	0.0121071	0	0.965145	0.282256	0.0129307
		3	8.12596e-06	0.0200136	0	0.993951	0.434522	0.0197817
	3 dpi	1	4.74454e-06	0.012789	0.000123365	0.384302	0.22502	0.0231024
		2	8.39226e-06	0.0160955	0	0.550956	0.151928	0.0514739
		3	5.76584e-06	0.0223046	0	0.643945	0.179244	0.0487025
	4 mock	1	1.45866e-05	0.047715	0.000441591	0.534015	0.241113	0.188209
		2	0	0.0831582	0	0.593458	0.345311	0.121926
		3	0	0.0317204	0	0.93903	0.291227	0.166109
	4 dpi	1	1.24407e-05	0.0935579	0.00048225	0.445363	0.163506	0.627691
		2	0	0.15034	0	0.303565	0.267092	0.516727
		3	0	0.196372	0	0.330911	0.304988	0.838599
	Uncorrected Fisher's LSD	Mean Diff.	Significant?	Summary	Individual P Value
	C3
	3 mock vs. 3 dpi	6.871e-07	No	ns	0.8905
	3 mock vs. 4 mock	2.126e-06	No	ns	0.6717
	3 mock vs. 4 dpi	2.855e-06	No	ns	0.5711
	3 dpi vs. 4 mock	1.439e-06	No	ns	0.7736
	3 dpi vs. 4 dpi	2.168e-06	No	ns	0.6657
	4 mock vs. 4 dpi	7.289e-07	No	ns	0.8839
	C4
	3 mock vs. 3 dpi	-0.003181	No	ns	0.897
	3 mock vs. 4 mock	-0.04032	No	ns	0.1287
	3 mock vs. 4 dpi	-0.1329	Yes	***	0.0005
	3 dpi vs. 4 mock	-0.03713	No	ns	0.1573
	3 dpi vs. 4 dpi	-0.1297	Yes	***	0.0006
	4 mock vs. 4 dpi	-0.09256	Yes	**	0.0046
	C5
	3 mock vs. 3 dpi	-3.347e-05	No	ns	0.8364
	3 mock vs. 4 mock	-0.0001395	No	ns	0.3997
	3 mock vs. 4 dpi	-0.000153	No	ns	0.358
	3 dpi vs. 4 mock	-0.0001061	No	ns	0.518
	3 dpi vs. 4 dpi	-0.0001195	No	ns	0.468
	4 mock vs. 4 dpi	-1.347e-05	No	ns	0.9337
	C61
	3 mock vs. 3 dpi	0.3808	Yes	*	0.0132
	3 mock vs. 4 mock	0.2184	No	ns	0.1068
	3 mock vs. 4 dpi	0.5473	Yes	**	0.0019
	3 dpi vs. 4 mock	-0.1624	No	ns	0.2136
	3 dpi vs. 4 dpi	0.1665	No	ns	0.2035
	4 mock vs. 4 dpi	0.3289	Yes	*	0.0256
	C62
	3 mock vs. 3 dpi	0.1364	Yes	*	0.0427
	3 mock vs. 4 mock	0.02923	No	ns	0.6199
	3 mock vs. 4 dpi	0.07659	No	ns	0.2134
	3 dpi vs. 4 mock	-0.1072	No	ns	0.0952
	3 dpi vs. 4 dpi	-0.0598	No	ns	0.3221
	4 mock vs. 4 dpi	0.04736	No	ns	0.4275
	C9
	3 mock vs. 3 dpi	-0.02673	No	ns	0.7064
	3 mock vs. 4 mock	-0.1444	No	ns	0.068
	3 mock vs. 4 dpi	-0.6466	Yes	****	< 0.0001
	3 dpi vs. 4 mock	-0.1177	No	ns	0.1241
	3 dpi vs. 4 dpi	-0.6199	Yes	****	< 0.0001
	4 mock vs. 4 dpi	-0.5023	Yes	****	< 0.0001

## Sheet: Supplementary Figure 10
	Replicate	ZH11	Nip	ZS97	R498		Uncorrected Fisher's LSD	Mean Diff.	Significant?	Summary	Individual P Value
	1	1	27	27	20		ZH11 vs. Nip	-23.13	Yes	****	< 0.0001
	2	2	20	19	27		ZH11 vs. ZS97	-23.87	Yes	****	< 0.0001
	3	0	21	27	29		ZH11 vs. R498	-21.8	Yes	****	< 0.0001
	4	0	21	24	19		Nip vs. ZS97	-0.7333	No	ns	0.5711
	5	0	29	27	19		Nip vs. R498	1.333	No	ns	0.3046
	6	3	29	18	20		ZS97 vs. R498	2.067	No	ns	0.1139
	7	2	28	20	21
	8	1	25	25	23
	9	1	19	29	23
	10	0	17	29	25
	11	0	20	27	25
	12	1	29	26	17
	13	3	27	26	17
	14	2	25	24	29
	15	1	27	27	30

## Sheet: Supplementary Figure 11
	Supplementary Figure 11b													Supplementary Figure 11e
														Replicate	Huazhan	NIL-MG1		Uncorrected Fisher's LSD	Mean Diff.	Significant?	Summary	Individual P Value
														1	13	1		Huazhan vs. NIL-MG1	15	Yes	****	< 0.0001
														2	12	2
														3	20	0
														4	21	0
														5	18	0
														6	13	1
														7	14	1
														8	16	0
														9	17	0
														10	13	0
														11	15	0
														12	16	1
														13	18	0
														14	13	0
														15	13	1
														16	20	1
														17	15	0
														18	15	1
	Supplementary Figure 11c													19	17	0
														20	13	1
														21	14	1
														Supplementary Figure 11g
														Replicate	Huazhan	NIL-MG1		Uncorrected Fisher's LSD	Mean Diff.	Significant?	Summary	Individual P Value
														1	19.46	18.89		Huazhan vs. NIL-MG1	0.052	No	ns	0.8407
														2	19.58	19.51
														3	19.6	18.93
														4	18.95	18.18
														5	17.6	18.91
														6	18.99	18.27
														7	18.81	18.29
														8	17.52	18.32
														9	18.71	18.4
														10	18.02	19.02

[truncated: 2 more sheets: Supplementary Figure 13, Supplementary Figure 14]
